# Supplementary material for: Integrated Analysis of scRNA-Seq and Bulk RNA-Seq Reveals Metabolic Reprogramming of Liver Cancer and Establishes a Prognostic Risk Model
Source: Genes (Basel). 2024 Jun 8;15(6):755. doi: 10.3390/genes15060755 (PMC11203231; doi:10.3390/genes15060755)
Supplement: Supplementary file 1 [file genes-15-00755-s001.zip]

Archive with 1 entries (1 files):
- genes-2934573-supplementary.xlsx
