# Supplementary material for: Integrated Analysis of scRNA-Seq and Bulk RNA-Seq Reveals Metabolic Reprogramming of Liver Cancer and Establishes a Prognostic Risk Model
Source: Genes (Basel). 2024 Jun 8;15(6):755. doi: 10.3390/genes15060755 (PMC11203231; doi:10.3390/genes15060755)
Supplement: Supplementary file 1 [file genes-15-00755-s001.zip › genes-2934573-supplementary.xlsx]

## Sheet: Metabolism_gene
Metabolism pathway	gene
Glycolysis / Gluconeogenesis	HK3
Glycolysis / Gluconeogenesis	HK1
Glycolysis / Gluconeogenesis	HK2
Glycolysis / Gluconeogenesis	HKDC1
Glycolysis / Gluconeogenesis	GCK
Glycolysis / Gluconeogenesis	GPI
Glycolysis / Gluconeogenesis	PFKM
Glycolysis / Gluconeogenesis	PFKP
Glycolysis / Gluconeogenesis	PFKL
Glycolysis / Gluconeogenesis	FBP1
Glycolysis / Gluconeogenesis	FBP2
Glycolysis / Gluconeogenesis	ALDOC
Glycolysis / Gluconeogenesis	ALDOA
Glycolysis / Gluconeogenesis	ALDOB
Glycolysis / Gluconeogenesis	TPI1
Glycolysis / Gluconeogenesis	GAPDH
Glycolysis / Gluconeogenesis	GAPDHS
Glycolysis / Gluconeogenesis	PGK2
Glycolysis / Gluconeogenesis	PGK1
Glycolysis / Gluconeogenesis	PGAM1
Glycolysis / Gluconeogenesis	PGAM2
Glycolysis / Gluconeogenesis	PGAM4
Glycolysis / Gluconeogenesis	ENO3
Glycolysis / Gluconeogenesis	ENO2
Glycolysis / Gluconeogenesis	ENO1
Glycolysis / Gluconeogenesis	ENO4
Glycolysis / Gluconeogenesis	PKM
Glycolysis / Gluconeogenesis	PKLR
Glycolysis / Gluconeogenesis	PDHA2
Glycolysis / Gluconeogenesis	PDHA1
Glycolysis / Gluconeogenesis	PDHB
Glycolysis / Gluconeogenesis	DLAT
Glycolysis / Gluconeogenesis	DLD
Glycolysis / Gluconeogenesis	LDHAL6A
Glycolysis / Gluconeogenesis	LDHAL6B
Glycolysis / Gluconeogenesis	LDHA
Glycolysis / Gluconeogenesis	LDHB
Glycolysis / Gluconeogenesis	LDHC
Glycolysis / Gluconeogenesis	ADH1A
Glycolysis / Gluconeogenesis	ADH1B
Glycolysis / Gluconeogenesis	ADH1C
Glycolysis / Gluconeogenesis	ADH7
Glycolysis / Gluconeogenesis	ADH4
Glycolysis / Gluconeogenesis	ADH5
Glycolysis / Gluconeogenesis	ADH6
Glycolysis / Gluconeogenesis	AKR1A1
Glycolysis / Gluconeogenesis	ALDH2
Glycolysis / Gluconeogenesis	ALDH3A2
Glycolysis / Gluconeogenesis	ALDH1B1
Glycolysis / Gluconeogenesis	ALDH7A1
Glycolysis / Gluconeogenesis	ALDH9A1
Glycolysis / Gluconeogenesis	ALDH3B1
Glycolysis / Gluconeogenesis	ALDH3B2
Glycolysis / Gluconeogenesis	ALDH1A3
Glycolysis / Gluconeogenesis	ALDH3A1
Glycolysis / Gluconeogenesis	ACSS1
Glycolysis / Gluconeogenesis	ACSS2
Glycolysis / Gluconeogenesis	GALM
Glycolysis / Gluconeogenesis	PGM1
Glycolysis / Gluconeogenesis	PGM2
Glycolysis / Gluconeogenesis	G6PC
Glycolysis / Gluconeogenesis	G6PC2
Glycolysis / Gluconeogenesis	G6PC3
Glycolysis / Gluconeogenesis	ADPGK
Glycolysis / Gluconeogenesis	BPGM
Glycolysis / Gluconeogenesis	MINPP1
Glycolysis / Gluconeogenesis	PCK1
Glycolysis / Gluconeogenesis	PCK2
Citrate cycle (TCA cycle)	CS
Citrate cycle (TCA cycle)	ACLY
Citrate cycle (TCA cycle)	ACO2
Citrate cycle (TCA cycle)	ACO1
Citrate cycle (TCA cycle)	IDH1
Citrate cycle (TCA cycle)	IDH2
Citrate cycle (TCA cycle)	IDH3B
Citrate cycle (TCA cycle)	IDH3G
Citrate cycle (TCA cycle)	IDH3A
Citrate cycle (TCA cycle)	OGDHL
Citrate cycle (TCA cycle)	OGDH
Citrate cycle (TCA cycle)	DLST
Citrate cycle (TCA cycle)	DLD
Citrate cycle (TCA cycle)	SUCLG1
Citrate cycle (TCA cycle)	SUCLG2
Citrate cycle (TCA cycle)	SUCLA2
Citrate cycle (TCA cycle)	SDHA
Citrate cycle (TCA cycle)	SDHB
Citrate cycle (TCA cycle)	SDHC
Citrate cycle (TCA cycle)	SDHD
Citrate cycle (TCA cycle)	FH
Citrate cycle (TCA cycle)	MDH1
Citrate cycle (TCA cycle)	MDH2
Citrate cycle (TCA cycle)	PC
Citrate cycle (TCA cycle)	PCK1
Citrate cycle (TCA cycle)	PCK2
Citrate cycle (TCA cycle)	PDHA2
Citrate cycle (TCA cycle)	PDHA1
Citrate cycle (TCA cycle)	PDHB
Citrate cycle (TCA cycle)	DLAT
Pentose phosphate pathway	GPI
Pentose phosphate pathway	G6PD
Pentose phosphate pathway	PGLS
Pentose phosphate pathway	H6PD
Pentose phosphate pathway	PGD
Pentose phosphate pathway	RPE
Pentose phosphate pathway	RPEL1
Pentose phosphate pathway	TKT
Pentose phosphate pathway	TKTL2
Pentose phosphate pathway	TKTL1
Pentose phosphate pathway	TALDO1
Pentose phosphate pathway	RPIA
Pentose phosphate pathway	DERA
Pentose phosphate pathway	RBKS
Pentose phosphate pathway	PGM1
Pentose phosphate pathway	PGM2
Pentose phosphate pathway	PRPS1L1
Pentose phosphate pathway	PRPS2
Pentose phosphate pathway	PRPS1
Pentose phosphate pathway	RGN
Pentose phosphate pathway	IDNK
Pentose phosphate pathway	GLYCTK
Pentose phosphate pathway	ALDOC
Pentose phosphate pathway	ALDOA
Pentose phosphate pathway	ALDOB
Pentose phosphate pathway	FBP1
Pentose phosphate pathway	FBP2
Pentose phosphate pathway	PFKM
Pentose phosphate pathway	PFKP
Pentose phosphate pathway	PFKL
Pentose and glucuronate interconversions	GUSB
Pentose and glucuronate interconversions	KL
Pentose and glucuronate interconversions	UGT2A1
Pentose and glucuronate interconversions	UGT2A3
Pentose and glucuronate interconversions	UGT2B17
Pentose and glucuronate interconversions	UGT2B11
Pentose and glucuronate interconversions	UGT2B28
Pentose and glucuronate interconversions	UGT1A6
Pentose and glucuronate interconversions	UGT1A4
Pentose and glucuronate interconversions	UGT1A1
Pentose and glucuronate interconversions	UGT1A3
Pentose and glucuronate interconversions	UGT2B10
Pentose and glucuronate interconversions	UGT1A9
Pentose and glucuronate interconversions	UGT2B7
Pentose and glucuronate interconversions	UGT1A10
Pentose and glucuronate interconversions	UGT1A8
Pentose and glucuronate interconversions	UGT1A5
Pentose and glucuronate interconversions	UGT2B15
Pentose and glucuronate interconversions	UGT1A7
Pentose and glucuronate interconversions	UGT2B4
Pentose and glucuronate interconversions	UGT2A2
Pentose and glucuronate interconversions	UGDH
Pentose and glucuronate interconversions	UGP2
Pentose and glucuronate interconversions	AKR1A1
Pentose and glucuronate interconversions	CRYL1
Pentose and glucuronate interconversions	RPE
Pentose and glucuronate interconversions	RPEL1
Pentose and glucuronate interconversions	XYLB
Pentose and glucuronate interconversions	AKR1B1
Pentose and glucuronate interconversions	AKR1B10
Pentose and glucuronate interconversions	DCXR
Pentose and glucuronate interconversions	SORD
Pentose and glucuronate interconversions	DHDH
Pentose and glucuronate interconversions	ISPD
Fructose and mannose metabolism	MPI
Fructose and mannose metabolism	PMM2
Fructose and mannose metabolism	PMM1
Fructose and mannose metabolism	GMPPB
Fructose and mannose metabolism	GMPPA
Fructose and mannose metabolism	GMDS
Fructose and mannose metabolism	TSTA3
Fructose and mannose metabolism	FPGT
Fructose and mannose metabolism	FUK
Fructose and mannose metabolism	ENOSF1
Fructose and mannose metabolism	HK3
Fructose and mannose metabolism	HK1
Fructose and mannose metabolism	HK2
Fructose and mannose metabolism	HKDC1
Fructose and mannose metabolism	PFKM
Fructose and mannose metabolism	PFKP
Fructose and mannose metabolism	PFKL
Fructose and mannose metabolism	FBP1
Fructose and mannose metabolism	FBP2
Fructose and mannose metabolism	PFKFB1
Fructose and mannose metabolism	PFKFB2
Fructose and mannose metabolism	PFKFB3
Fructose and mannose metabolism	PFKFB4
Fructose and mannose metabolism	TIGAR
Fructose and mannose metabolism	KHK
Fructose and mannose metabolism	SORD
Fructose and mannose metabolism	AKR1B1
Fructose and mannose metabolism	AKR1B10
Fructose and mannose metabolism	ALDOC
Fructose and mannose metabolism	ALDOA
Fructose and mannose metabolism	ALDOB
Fructose and mannose metabolism	TPI1
Fructose and mannose metabolism	TKFC
Galactose metabolism	GALM
Galactose metabolism	GALK1
Galactose metabolism	GALT
Galactose metabolism	GALE
Galactose metabolism	UGP2
Galactose metabolism	PGM1
Galactose metabolism	PGM2
Galactose metabolism	HK3
Galactose metabolism	HK1
Galactose metabolism	HK2
Galactose metabolism	HKDC1
Galactose metabolism	GCK
Galactose metabolism	G6PC
Galactose metabolism	G6PC2
Galactose metabolism	G6PC3
Galactose metabolism	GLB1
Galactose metabolism	LCT
Galactose metabolism	LALBA
Galactose metabolism	B4GALT1
Galactose metabolism	B4GALT2
Galactose metabolism	GLA
Galactose metabolism	AKR1B1
Galactose metabolism	AKR1B10
Galactose metabolism	PFKM
Galactose metabolism	PFKP
Galactose metabolism	PFKL
Galactose metabolism	MGAM
Galactose metabolism	MGAM2
Galactose metabolism	GAA
Galactose metabolism	GANC
Galactose metabolism	SI
Ascorbate and aldarate metabolism	UGDH
Ascorbate and aldarate metabolism	UGT2A1
Ascorbate and aldarate metabolism	UGT2A3
Ascorbate and aldarate metabolism	UGT2B17
Ascorbate and aldarate metabolism	UGT2B11
Ascorbate and aldarate metabolism	UGT2B28
Ascorbate and aldarate metabolism	UGT1A6
Ascorbate and aldarate metabolism	UGT1A4
Ascorbate and aldarate metabolism	UGT1A1
Ascorbate and aldarate metabolism	UGT1A3
Ascorbate and aldarate metabolism	UGT2B10
Ascorbate and aldarate metabolism	UGT1A9
Ascorbate and aldarate metabolism	UGT2B7
Ascorbate and aldarate metabolism	UGT1A10
Ascorbate and aldarate metabolism	UGT1A8
Ascorbate and aldarate metabolism	UGT1A5
Ascorbate and aldarate metabolism	UGT2B15
Ascorbate and aldarate metabolism	UGT1A7
Ascorbate and aldarate metabolism	UGT2B4
Ascorbate and aldarate metabolism	UGT2A2
Ascorbate and aldarate metabolism	MIOX
Ascorbate and aldarate metabolism	RGN
Ascorbate and aldarate metabolism	ALDH2
Ascorbate and aldarate metabolism	ALDH3A2
Ascorbate and aldarate metabolism	ALDH1B1
Ascorbate and aldarate metabolism	ALDH7A1
Ascorbate and aldarate metabolism	ALDH9A1
Starch and sucrose metabolism	MGAM
Starch and sucrose metabolism	MGAM2
Starch and sucrose metabolism	GAA
Starch and sucrose metabolism	GANC
Starch and sucrose metabolism	SI
Starch and sucrose metabolism	UGP2
Starch and sucrose metabolism	ENPP1
Starch and sucrose metabolism	ENPP3
Starch and sucrose metabolism	GBA3
Starch and sucrose metabolism	GYS2
Starch and sucrose metabolism	GYS1
Starch and sucrose metabolism	GYG1
Starch and sucrose metabolism	GYG2
Starch and sucrose metabolism	GBE1
Starch and sucrose metabolism	PYGL
Starch and sucrose metabolism	PYGM
Starch and sucrose metabolism	PYGB
Starch and sucrose metabolism	AGL
Starch and sucrose metabolism	AMY1C
Starch and sucrose metabolism	AMY2A
Starch and sucrose metabolism	AMY1A
Starch and sucrose metabolism	AMY2B
Starch and sucrose metabolism	AMY1B
Starch and sucrose metabolism	TREH
Starch and sucrose metabolism	PGM1
Starch and sucrose metabolism	PGM2
Starch and sucrose metabolism	HK3
Starch and sucrose metabolism	HK1
Starch and sucrose metabolism	HK2
Starch and sucrose metabolism	HKDC1
Starch and sucrose metabolism	GCK
Starch and sucrose metabolism	G6PC
Starch and sucrose metabolism	G6PC2
Starch and sucrose metabolism	G6PC3
Starch and sucrose metabolism	PGM2L1
Starch and sucrose metabolism	GPI
Amino sugar and nucleotide sugar metabolism	CHIA
Amino sugar and nucleotide sugar metabolism	CHIT1
Amino sugar and nucleotide sugar metabolism	HEXA
Amino sugar and nucleotide sugar metabolism	HEXB
Amino sugar and nucleotide sugar metabolism	NAGK
Amino sugar and nucleotide sugar metabolism	PGM3
Amino sugar and nucleotide sugar metabolism	UAP1
Amino sugar and nucleotide sugar metabolism	UAP1L1
Amino sugar and nucleotide sugar metabolism	GNE
Amino sugar and nucleotide sugar metabolism	RENBP
Amino sugar and nucleotide sugar metabolism	NANS
Amino sugar and nucleotide sugar metabolism	NANP
Amino sugar and nucleotide sugar metabolism	NPL
Amino sugar and nucleotide sugar metabolism	CMAS
Amino sugar and nucleotide sugar metabolism	CYB5R1
Amino sugar and nucleotide sugar metabolism	CYB5R3
Amino sugar and nucleotide sugar metabolism	CYB5R2
Amino sugar and nucleotide sugar metabolism	CYB5RL
Amino sugar and nucleotide sugar metabolism	CYB5R4
Amino sugar and nucleotide sugar metabolism	HK3
Amino sugar and nucleotide sugar metabolism	HK1
Amino sugar and nucleotide sugar metabolism	HK2
Amino sugar and nucleotide sugar metabolism	HKDC1
Amino sugar and nucleotide sugar metabolism	AMDHD2
Amino sugar and nucleotide sugar metabolism	GNPNAT1
Amino sugar and nucleotide sugar metabolism	GNPDA1
Amino sugar and nucleotide sugar metabolism	GNPDA2
Amino sugar and nucleotide sugar metabolism	GFPT2
Amino sugar and nucleotide sugar metabolism	GFPT1
Amino sugar and nucleotide sugar metabolism	UXS1
Amino sugar and nucleotide sugar metabolism	GCK
Amino sugar and nucleotide sugar metabolism	GPI
Amino sugar and nucleotide sugar metabolism	PGM1
Amino sugar and nucleotide sugar metabolism	PGM2
Amino sugar and nucleotide sugar metabolism	UGP2
Amino sugar and nucleotide sugar metabolism	UGDH
Amino sugar and nucleotide sugar metabolism	GALK1
Amino sugar and nucleotide sugar metabolism	GALT
Amino sugar and nucleotide sugar metabolism	GALE
Amino sugar and nucleotide sugar metabolism	PMM2
Amino sugar and nucleotide sugar metabolism	PMM1
Amino sugar and nucleotide sugar metabolism	GMPPB
Amino sugar and nucleotide sugar metabolism	GMPPA
Amino sugar and nucleotide sugar metabolism	GMDS
Amino sugar and nucleotide sugar metabolism	MPI
Amino sugar and nucleotide sugar metabolism	FUK
Amino sugar and nucleotide sugar metabolism	FPGT
Amino sugar and nucleotide sugar metabolism	TSTA3
Pyruvate metabolism	ACSS1
Pyruvate metabolism	ACSS2
Pyruvate metabolism	PDHA2
Pyruvate metabolism	PDHA1
Pyruvate metabolism	PDHB
Pyruvate metabolism	DLAT
Pyruvate metabolism	DLD
Pyruvate metabolism	PKM
Pyruvate metabolism	PKLR
Pyruvate metabolism	ACACA
Pyruvate metabolism	ACACB
Pyruvate metabolism	ACYP2
Pyruvate metabolism	ACYP1
Pyruvate metabolism	ALDH2
Pyruvate metabolism	ALDH3A2
Pyruvate metabolism	ALDH1B1
Pyruvate metabolism	ALDH7A1
Pyruvate metabolism	ALDH9A1
Pyruvate metabolism	ACOT12
Pyruvate metabolism	LDHAL6A
Pyruvate metabolism	LDHAL6B
Pyruvate metabolism	LDHA
Pyruvate metabolism	LDHB
Pyruvate metabolism	LDHC
Pyruvate metabolism	LDHD
Pyruvate metabolism	GLO1
Pyruvate metabolism	HAGH
Pyruvate metabolism	GRHPR
Pyruvate metabolism	ME2
Pyruvate metabolism	ME3
Pyruvate metabolism	ME1
Pyruvate metabolism	PC
Pyruvate metabolism	MDH1
Pyruvate metabolism	MDH2
Pyruvate metabolism	FH
Pyruvate metabolism	PCK1
Pyruvate metabolism	PCK2
Pyruvate metabolism	ACAT2
Pyruvate metabolism	ACAT1
Glyoxylate and dicarboxylate metabolism	MDH1
Glyoxylate and dicarboxylate metabolism	MDH2
Glyoxylate and dicarboxylate metabolism	CS
Glyoxylate and dicarboxylate metabolism	ACO2
Glyoxylate and dicarboxylate metabolism	ACO1
Glyoxylate and dicarboxylate metabolism	ACAT2
Glyoxylate and dicarboxylate metabolism	ACAT1
Glyoxylate and dicarboxylate metabolism	MCEE
Glyoxylate and dicarboxylate metabolism	PCCA
Glyoxylate and dicarboxylate metabolism	PCCB
Glyoxylate and dicarboxylate metabolism	MUT
Glyoxylate and dicarboxylate metabolism	HAO2
Glyoxylate and dicarboxylate metabolism	HAO1
Glyoxylate and dicarboxylate metabolism	CAT
Glyoxylate and dicarboxylate metabolism	GRHPR
Glyoxylate and dicarboxylate metabolism	PGP
Glyoxylate and dicarboxylate metabolism	AGXT
Glyoxylate and dicarboxylate metabolism	GLUL
Glyoxylate and dicarboxylate metabolism	SHMT2
Glyoxylate and dicarboxylate metabolism	SHMT1
Glyoxylate and dicarboxylate metabolism	GLDC
Glyoxylate and dicarboxylate metabolism	AMT
Glyoxylate and dicarboxylate metabolism	DLD
Glyoxylate and dicarboxylate metabolism	GCSH
Glyoxylate and dicarboxylate metabolism	HYI
Glyoxylate and dicarboxylate metabolism	GLYCTK
Glyoxylate and dicarboxylate metabolism	HOGA1
Glyoxylate and dicarboxylate metabolism	AFMID
Propanoate metabolism	ACSS1
Propanoate metabolism	ACSS2
Propanoate metabolism	ACSS3
Propanoate metabolism	BCKDHA
Propanoate metabolism	BCKDHB
Propanoate metabolism	DBT
Propanoate metabolism	DLD
Propanoate metabolism	ACADM
Propanoate metabolism	HADHA
Propanoate metabolism	EHHADH
Propanoate metabolism	ECHS1
Propanoate metabolism	HIBCH
Propanoate metabolism	ACACA
Propanoate metabolism	ACACB
Propanoate metabolism	MLYCD
Propanoate metabolism	ABAT
Propanoate metabolism	PCCA
Propanoate metabolism	PCCB
Propanoate metabolism	ECHDC1
Propanoate metabolism	MCEE
Propanoate metabolism	MUT
Propanoate metabolism	SUCLG1
Propanoate metabolism	SUCLG2
Propanoate metabolism	SUCLA2
Propanoate metabolism	ALDH6A1
Propanoate metabolism	LDHAL6A
Propanoate metabolism	LDHAL6B
Propanoate metabolism	LDHA
Propanoate metabolism	LDHB
Propanoate metabolism	LDHC
Propanoate metabolism	ACAT2
Propanoate metabolism	ACAT1
Butanoate metabolism	ACAT2
Butanoate metabolism	ACAT1
Butanoate metabolism	HADH
Butanoate metabolism	HADHA
Butanoate metabolism	EHHADH
Butanoate metabolism	ECHS1
Butanoate metabolism	ACADS
Butanoate metabolism	ACSM1
Butanoate metabolism	ACSM2A
Butanoate metabolism	ACSM4
Butanoate metabolism	ACSM5
Butanoate metabolism	ACSM3
Butanoate metabolism	ACSM2B
Butanoate metabolism	ACSM6
Butanoate metabolism	L2HGDH
Butanoate metabolism	GAD1
Butanoate metabolism	GAD2
Butanoate metabolism	ABAT
Butanoate metabolism	ALDH5A1
Butanoate metabolism	HMGCS1
Butanoate metabolism	HMGCS2
Butanoate metabolism	HMGCL
Butanoate metabolism	HMGCLL1
Butanoate metabolism	OXCT1
Butanoate metabolism	OXCT2
Butanoate metabolism	AACS
Butanoate metabolism	BDH1
Butanoate metabolism	BDH2
Inositol phosphate metabolism	PIK3C3
Inositol phosphate metabolism	MTM1
Inositol phosphate metabolism	MTMR1
Inositol phosphate metabolism	MTMR2
Inositol phosphate metabolism	MTMR3
Inositol phosphate metabolism	MTMR4
Inositol phosphate metabolism	MTMR8
Inositol phosphate metabolism	MTMR6
Inositol phosphate metabolism	MTMR7
Inositol phosphate metabolism	MTMR14
Inositol phosphate metabolism	PI4KA
Inositol phosphate metabolism	PI4KB
Inositol phosphate metabolism	PI4K2A
Inositol phosphate metabolism	PI4K2B
Inositol phosphate metabolism	SACM1L
Inositol phosphate metabolism	INPP5F
Inositol phosphate metabolism	PIP5K1C
Inositol phosphate metabolism	PIP5K1A
Inositol phosphate metabolism	PIP5K1B
Inositol phosphate metabolism	PIP5KL1
Inositol phosphate metabolism	OCRL
Inositol phosphate metabolism	INPP5B
Inositol phosphate metabolism	INPP5E
Inositol phosphate metabolism	SYNJ1
Inositol phosphate metabolism	SYNJ2
Inositol phosphate metabolism	PIK3CA
Inositol phosphate metabolism	PIK3CD
Inositol phosphate metabolism	PIK3CB
Inositol phosphate metabolism	PIK3CG
Inositol phosphate metabolism	PTEN
Inositol phosphate metabolism	INPP5D
Inositol phosphate metabolism	INPPL1
Inositol phosphate metabolism	PIK3C2G
Inositol phosphate metabolism	PIK3C2A
Inositol phosphate metabolism	PIK3C2B
Inositol phosphate metabolism	INPP4A
Inositol phosphate metabolism	INPP4B
Inositol phosphate metabolism	PIKFYVE
Inositol phosphate metabolism	PIP4K2C
Inositol phosphate metabolism	PIP4K2A
Inositol phosphate metabolism	PIP4K2B
Inositol phosphate metabolism	PLCB1
Inositol phosphate metabolism	PLCB2
Inositol phosphate metabolism	PLCB3
Inositol phosphate metabolism	PLCB4
Inositol phosphate metabolism	PLCD1
Inositol phosphate metabolism	PLCD3
Inositol phosphate metabolism	PLCD4
Inositol phosphate metabolism	PLCE1
Inositol phosphate metabolism	PLCG1
Inositol phosphate metabolism	PLCG2
Inositol phosphate metabolism	PLCZ1
Inositol phosphate metabolism	PLCH1
Inositol phosphate metabolism	PLCH2
Inositol phosphate metabolism	IMPA2
Inositol phosphate metabolism	IMPA1
Inositol phosphate metabolism	IMPAD1
Inositol phosphate metabolism	CDIPT
Inositol phosphate metabolism	ISYNA1
Inositol phosphate metabolism	INPP1
Inositol phosphate metabolism	INPP5K
Inositol phosphate metabolism	INPP5J
Inositol phosphate metabolism	INPP5A
Inositol phosphate metabolism	MINPP1
Inositol phosphate metabolism	ITPKB
Inositol phosphate metabolism	ITPKA
Inositol phosphate metabolism	ITPKC
Inositol phosphate metabolism	ITPK1
Inositol phosphate metabolism	IPMK
Inositol phosphate metabolism	IPPK
Inositol phosphate metabolism	MIOX
Inositol phosphate metabolism	ALDH6A1
Inositol phosphate metabolism	TPI1
Oxidative phosphorylation	ND1
Oxidative phosphorylation	ND2
Oxidative phosphorylation	ND3
Oxidative phosphorylation	ND4
Oxidative phosphorylation	ND4L
Oxidative phosphorylation	ND5
Oxidative phosphorylation	ND6
Oxidative phosphorylation	NDUFS1
Oxidative phosphorylation	NDUFS2
Oxidative phosphorylation	NDUFS3
Oxidative phosphorylation	NDUFS4
Oxidative phosphorylation	NDUFS5
Oxidative phosphorylation	NDUFS6
Oxidative phosphorylation	NDUFS7
Oxidative phosphorylation	NDUFS8
Oxidative phosphorylation	NDUFV1
Oxidative phosphorylation	NDUFV2
Oxidative phosphorylation	NDUFV3
Oxidative phosphorylation	NDUFA1
Oxidative phosphorylation	NDUFA2
Oxidative phosphorylation	NDUFA3
Oxidative phosphorylation	NDUFA4
Oxidative phosphorylation	NDUFA4L2
Oxidative phosphorylation	NDUFA5
Oxidative phosphorylation	NDUFA6
Oxidative phosphorylation	NDUFA7
Oxidative phosphorylation	NDUFA8
Oxidative phosphorylation	NDUFA9
Oxidative phosphorylation	NDUFA10
Oxidative phosphorylation	NDUFAB1
Oxidative phosphorylation	NDUFA11
Oxidative phosphorylation	NDUFA12
Oxidative phosphorylation	NDUFA13
Oxidative phosphorylation	NDUFB1
Oxidative phosphorylation	NDUFB2
Oxidative phosphorylation	NDUFB3
Oxidative phosphorylation	NDUFB4
Oxidative phosphorylation	NDUFB5
Oxidative phosphorylation	NDUFB6
Oxidative phosphorylation	NDUFB7
Oxidative phosphorylation	NDUFB8
Oxidative phosphorylation	NDUFB9
Oxidative phosphorylation	NDUFB10
Oxidative phosphorylation	NDUFB11
Oxidative phosphorylation	NDUFC1
Oxidative phosphorylation	NDUFC2
Oxidative phosphorylation	NDUFC2-KCTD14
Oxidative phosphorylation	SDHA
Oxidative phosphorylation	SDHB
Oxidative phosphorylation	SDHC
Oxidative phosphorylation	SDHD
Oxidative phosphorylation	UQCRFS1
Oxidative phosphorylation	CYTB
Oxidative phosphorylation	CYC1
Oxidative phosphorylation	UQCRC1
Oxidative phosphorylation	UQCRC2
Oxidative phosphorylation	UQCRH
Oxidative phosphorylation	UQCRHL
Oxidative phosphorylation	UQCRB
Oxidative phosphorylation	UQCRQ
Oxidative phosphorylation	UQCR10
Oxidative phosphorylation	UQCR11
Oxidative phosphorylation	COX10
Oxidative phosphorylation	COX3
Oxidative phosphorylation	COX1
Oxidative phosphorylation	COX2
Oxidative phosphorylation	COX4I2
Oxidative phosphorylation	COX4I1
Oxidative phosphorylation	COX5A
Oxidative phosphorylation	COX5B
Oxidative phosphorylation	COX6A1
Oxidative phosphorylation	COX6A2
Oxidative phosphorylation	COX6B1
Oxidative phosphorylation	COX6B2
Oxidative phosphorylation	COX6C
Oxidative phosphorylation	COX7A1
Oxidative phosphorylation	COX7A2
Oxidative phosphorylation	COX7A2L
Oxidative phosphorylation	COX7B
Oxidative phosphorylation	COX7B2
Oxidative phosphorylation	COX7C
Oxidative phosphorylation	COX8C
Oxidative phosphorylation	COX8A
Oxidative phosphorylation	COX11
Oxidative phosphorylation	COX15
Oxidative phosphorylation	COX17
Oxidative phosphorylation	ATP5F1A
Oxidative phosphorylation	ATP5F1B
Oxidative phosphorylation	ATP5F1C
Oxidative phosphorylation	ATP5F1D
Oxidative phosphorylation	ATP5F1E
Oxidative phosphorylation	ATP5PO
Oxidative phosphorylation	ATP6
Oxidative phosphorylation	ATP5PB
Oxidative phosphorylation	ATP5MC1
Oxidative phosphorylation	ATP5MC2
Oxidative phosphorylation	ATP5MC3
Oxidative phosphorylation	ATP5PD
Oxidative phosphorylation	ATP5ME
Oxidative phosphorylation	ATP5MF
Oxidative phosphorylation	ATP5MG
Oxidative phosphorylation	ATP5PF
Oxidative phosphorylation	ATP8
Oxidative phosphorylation	ATP6V1A
Oxidative phosphorylation	ATP6V1B1
Oxidative phosphorylation	ATP6V1B2
Oxidative phosphorylation	ATP6V1C2
Oxidative phosphorylation	ATP6V1C1
Oxidative phosphorylation	ATP6V1D
Oxidative phosphorylation	ATP6V1E2
Oxidative phosphorylation	ATP6V1E1
Oxidative phosphorylation	ATP6V1F
Oxidative phosphorylation	ATP6V1G1
Oxidative phosphorylation	ATP6V1G3
Oxidative phosphorylation	ATP6V1G2
Oxidative phosphorylation	ATP6V1H
Oxidative phosphorylation	TCIRG1
Oxidative phosphorylation	ATP6V0A2
Oxidative phosphorylation	ATP6V0A4
Oxidative phosphorylation	ATP6V0A1
Oxidative phosphorylation	ATP6V0C
Oxidative phosphorylation	ATP6V0B
Oxidative phosphorylation	ATP6V0D1
Oxidative phosphorylation	ATP6V0D2
Oxidative phosphorylation	ATP6V0E1
Oxidative phosphorylation	ATP6V0E2
Oxidative phosphorylation	ATP6AP1
Oxidative phosphorylation	ATP4A
Oxidative phosphorylation	ATP4B
Oxidative phosphorylation	ATP12A
Oxidative phosphorylation	PPA2
Oxidative phosphorylation	PPA1
Oxidative phosphorylation	LHPP
Nitrogen metabolism	GLUD2
Nitrogen metabolism	GLUD1
Nitrogen metabolism	GLUL
Nitrogen metabolism	CPS1
Nitrogen metabolism	CA13
Nitrogen metabolism	CA1
Nitrogen metabolism	CA6
Nitrogen metabolism	CA7
Nitrogen metabolism	CA12
Nitrogen metabolism	CA5B
Nitrogen metabolism	CA14
Nitrogen metabolism	CA9
Nitrogen metabolism	CA3
Nitrogen metabolism	CA5A
Nitrogen metabolism	CA8
Nitrogen metabolism	CA2
Nitrogen metabolism	CA4
Sulfur metabolism	PAPSS2
Sulfur metabolism	PAPSS1
Sulfur metabolism	BPNT1
Sulfur metabolism	IMPAD1
Sulfur metabolism	SUOX
Sulfur metabolism	SQOR
Sulfur metabolism	ETHE1
Sulfur metabolism	MPST
Sulfur metabolism	TST
Fatty acid biosynthesis	ACACA
Fatty acid biosynthesis	ACACB
Fatty acid biosynthesis	MCAT
Fatty acid biosynthesis	FASN
Fatty acid biosynthesis	OXSM
Fatty acid biosynthesis	OLAH
Fatty acid biosynthesis	ACSL6
Fatty acid biosynthesis	ACSL4
Fatty acid biosynthesis	ACSL1
Fatty acid biosynthesis	ACSL5
Fatty acid biosynthesis	ACSL3
Fatty acid biosynthesis	ACSBG1
Fatty acid biosynthesis	ACSBG2
Fatty acid elongation	ACAA2
Fatty acid elongation	HADHB
Fatty acid elongation	HADH
Fatty acid elongation	HADHA
Fatty acid elongation	ECHS1
Fatty acid elongation	MECR
Fatty acid elongation	PPT1
Fatty acid elongation	PPT2
Fatty acid elongation	ABHD17A
Fatty acid elongation	ABHD17B
Fatty acid elongation	ABHD17C
Fatty acid elongation	ELOVL1
Fatty acid elongation	ELOVL2
Fatty acid elongation	ELOVL3
Fatty acid elongation	ELOVL4
Fatty acid elongation	ELOVL5
Fatty acid elongation	ELOVL6
Fatty acid elongation	ELOVL7
Fatty acid elongation	HSD17B12
Fatty acid elongation	HACD2
Fatty acid elongation	HACD1
Fatty acid elongation	HACD4
Fatty acid elongation	HACD3
Fatty acid elongation	TECR
Fatty acid elongation	ACOT4
Fatty acid elongation	ACOT2
Fatty acid elongation	ACOT1
Fatty acid elongation	ACOT7
Fatty acid elongation	THEM4
Fatty acid elongation	THEM5
Fatty acid degradation	ACAT2
Fatty acid degradation	ACAT1
Fatty acid degradation	ACAA1
Fatty acid degradation	ACAA2
Fatty acid degradation	HADHB
Fatty acid degradation	HADH
Fatty acid degradation	HADHA
Fatty acid degradation	EHHADH
Fatty acid degradation	ECHS1
Fatty acid degradation	ACOX3
Fatty acid degradation	ACOX1
Fatty acid degradation	ACADS
Fatty acid degradation	ACADM
Fatty acid degradation	ACADL
Fatty acid degradation	ACADSB
Fatty acid degradation	ACADVL
Fatty acid degradation	GCDH
Fatty acid degradation	ACSL6
Fatty acid degradation	ACSL4
Fatty acid degradation	ACSL1
Fatty acid degradation	ACSL5
Fatty acid degradation	ACSL3
Fatty acid degradation	ACSBG1
Fatty acid degradation	ACSBG2
Fatty acid degradation	CPT1A
Fatty acid degradation	CPT1B
Fatty acid degradation	CPT1C
Fatty acid degradation	CPT2
Fatty acid degradation	ECI1
Fatty acid degradation	ECI2
Fatty acid degradation	CYP4A11
Fatty acid degradation	CYP4A22
Fatty acid degradation	ADH1A
Fatty acid degradation	ADH1B
Fatty acid degradation	ADH1C
Fatty acid degradation	ADH7
Fatty acid degradation	ADH4
Fatty acid degradation	ADH5
Fatty acid degradation	ADH6
Fatty acid degradation	ALDH2
Fatty acid degradation	ALDH3A2
Fatty acid degradation	ALDH1B1
Fatty acid degradation	ALDH7A1
Fatty acid degradation	ALDH9A1
Synthesis and degradation of ketone bodies	HMGCS1
Synthesis and degradation of ketone bodies	HMGCS2
Synthesis and degradation of ketone bodies	HMGCL
Synthesis and degradation of ketone bodies	HMGCLL1
Synthesis and degradation of ketone bodies	OXCT1
Synthesis and degradation of ketone bodies	OXCT2
Synthesis and degradation of ketone bodies	ACAT2
Synthesis and degradation of ketone bodies	ACAT1
Synthesis and degradation of ketone bodies	BDH1
Synthesis and degradation of ketone bodies	BDH2
Steroid biosynthesis	FDFT1
Steroid biosynthesis	SQLE
Steroid biosynthesis	LSS
Steroid biosynthesis	CYP51A1
Steroid biosynthesis	TM7SF2
Steroid biosynthesis	MSMO1
Steroid biosynthesis	NSDHL
Steroid biosynthesis	HSD17B7
Steroid biosynthesis	EBP
Steroid biosynthesis	DHCR24
Steroid biosynthesis	SC5D
Steroid biosynthesis	DHCR7
Steroid biosynthesis	LIPA
Steroid biosynthesis	CEL
Steroid biosynthesis	SOAT2
Steroid biosynthesis	SOAT1
Steroid biosynthesis	CYP2R1
Steroid biosynthesis	CYP27B1
Steroid biosynthesis	CYP24A1
Primary bile acid biosynthesis	CYP46A1
Primary bile acid biosynthesis	CYP39A1
Primary bile acid biosynthesis	HSD3B7
Primary bile acid biosynthesis	CH25H
Primary bile acid biosynthesis	CYP7B1
Primary bile acid biosynthesis	CYP7A1
Primary bile acid biosynthesis	CYP27A1
Primary bile acid biosynthesis	CYP8B1
Primary bile acid biosynthesis	AKR1D1
Primary bile acid biosynthesis	AKR1C4
Primary bile acid biosynthesis	SLC27A5
Primary bile acid biosynthesis	AMACR
Primary bile acid biosynthesis	ACOX2
Primary bile acid biosynthesis	HSD17B4
Primary bile acid biosynthesis	SCP2
Primary bile acid biosynthesis	ACOT8
Primary bile acid biosynthesis	BAAT
Steroid hormone biosynthesis	CYP11A1
Steroid hormone biosynthesis	CYP17A1
Steroid hormone biosynthesis	STS
Steroid hormone biosynthesis	SULT2B1
Steroid hormone biosynthesis	CYP21A2
Steroid hormone biosynthesis	HSD3B1
Steroid hormone biosynthesis	HSD3B2
Steroid hormone biosynthesis	SRD5A1
Steroid hormone biosynthesis	SRD5A2
Steroid hormone biosynthesis	SRD5A3
Steroid hormone biosynthesis	AKR1C2
Steroid hormone biosynthesis	AKR1C3
Steroid hormone biosynthesis	CYP11B1
Steroid hormone biosynthesis	CYP11B2
Steroid hormone biosynthesis	AKR1D1
Steroid hormone biosynthesis	AKR1C4
Steroid hormone biosynthesis	HSD11B1
Steroid hormone biosynthesis	HSD11B2
Steroid hormone biosynthesis	AKR1C1
Steroid hormone biosynthesis	CYP7B1
Steroid hormone biosynthesis	SULT1E1
Steroid hormone biosynthesis	HSD17B1
Steroid hormone biosynthesis	HSD17B2
Steroid hormone biosynthesis	HSD17B6
Steroid hormone biosynthesis	HSD17B7
Steroid hormone biosynthesis	HSD17B8
Steroid hormone biosynthesis	HSD17B12
Steroid hormone biosynthesis	CYP1A1
Steroid hormone biosynthesis	CYP1A2
Steroid hormone biosynthesis	CYP3A5
Steroid hormone biosynthesis	CYP3A7
Steroid hormone biosynthesis	CYP3A7-CYP3A51P
Steroid hormone biosynthesis	CYP2E1
Steroid hormone biosynthesis	CYP3A4
Steroid hormone biosynthesis	CYP1B1
Steroid hormone biosynthesis	CYP19A1
Steroid hormone biosynthesis	CYP7A1
Steroid hormone biosynthesis	UGT2A1
Steroid hormone biosynthesis	UGT2A3
Steroid hormone biosynthesis	UGT2B17
Steroid hormone biosynthesis	UGT2B11
Steroid hormone biosynthesis	UGT2B28
Steroid hormone biosynthesis	UGT1A6
Steroid hormone biosynthesis	UGT1A4
Steroid hormone biosynthesis	UGT1A1
Steroid hormone biosynthesis	UGT1A3
Steroid hormone biosynthesis	UGT2B10
Steroid hormone biosynthesis	UGT1A9
Steroid hormone biosynthesis	UGT2B7
Steroid hormone biosynthesis	UGT1A10
Steroid hormone biosynthesis	UGT1A8
Steroid hormone biosynthesis	UGT1A5
Steroid hormone biosynthesis	UGT2B15
Steroid hormone biosynthesis	UGT1A7
Steroid hormone biosynthesis	UGT2B4
Steroid hormone biosynthesis	UGT2A2
Steroid hormone biosynthesis	COMT
Steroid hormone biosynthesis	LRTOMT
Steroid hormone biosynthesis	HSD17B3
Glycerolipid metabolism	GLYCTK
Glycerolipid metabolism	ALDH2
Glycerolipid metabolism	ALDH3A2
Glycerolipid metabolism	ALDH1B1
Glycerolipid metabolism	ALDH7A1
Glycerolipid metabolism	ALDH9A1
Glycerolipid metabolism	AKR1B1
Glycerolipid metabolism	AKR1B10
Glycerolipid metabolism	AKR1A1
Glycerolipid metabolism	TKFC
Glycerolipid metabolism	GK2
Glycerolipid metabolism	GK
Glycerolipid metabolism	GPAM
Glycerolipid metabolism	GPAT2
Glycerolipid metabolism	GPAT4
Glycerolipid metabolism	GPAT3
Glycerolipid metabolism	AGPAT1
Glycerolipid metabolism	AGPAT2
Glycerolipid metabolism	AGPAT5
Glycerolipid metabolism	LCLAT1
Glycerolipid metabolism	MBOAT1
Glycerolipid metabolism	MBOAT2
Glycerolipid metabolism	AGPAT3
Glycerolipid metabolism	AGPAT4
Glycerolipid metabolism	PLPP1
Glycerolipid metabolism	PLPP3
Glycerolipid metabolism	PLPP2
Glycerolipid metabolism	LPIN1
Glycerolipid metabolism	LPIN3
Glycerolipid metabolism	LPIN2
Glycerolipid metabolism	PLPP5
Glycerolipid metabolism	PLPP4
Glycerolipid metabolism	DGKZ
Glycerolipid metabolism	DGKD
Glycerolipid metabolism	DGKI
Glycerolipid metabolism	DGKA
Glycerolipid metabolism	DGKE
Glycerolipid metabolism	DGKB
Glycerolipid metabolism	DGKH
Glycerolipid metabolism	DGKG
Glycerolipid metabolism	DGKQ
Glycerolipid metabolism	DGKK
Glycerolipid metabolism	DGAT1
Glycerolipid metabolism	DGAT2
Glycerolipid metabolism	MOGAT3
Glycerolipid metabolism	CEL
Glycerolipid metabolism	PNPLA2
Glycerolipid metabolism	PNPLA3
Glycerolipid metabolism	PNLIP
Glycerolipid metabolism	PNLIPRP1
Glycerolipid metabolism	PNLIPRP2
Glycerolipid metabolism	PNLIPRP3
Glycerolipid metabolism	LIPC
Glycerolipid metabolism	LIPF
Glycerolipid metabolism	LIPG
Glycerolipid metabolism	LPL
Glycerolipid metabolism	AGK
Glycerolipid metabolism	MGLL
Glycerolipid metabolism	MOGAT1
Glycerolipid metabolism	MOGAT2
Glycerolipid metabolism	GLA
Glycerophospholipid metabolism	GPD1L
Glycerophospholipid metabolism	GPD1
Glycerophospholipid metabolism	GPD2
Glycerophospholipid metabolism	GPAM
Glycerophospholipid metabolism	GPAT2
Glycerophospholipid metabolism	GPAT4
Glycerophospholipid metabolism	GPAT3
Glycerophospholipid metabolism	AGPAT1
Glycerophospholipid metabolism	AGPAT2
Glycerophospholipid metabolism	AGPAT5
Glycerophospholipid metabolism	LCLAT1
Glycerophospholipid metabolism	MBOAT1
Glycerophospholipid metabolism	MBOAT2
Glycerophospholipid metabolism	AGPAT3
Glycerophospholipid metabolism	AGPAT4
Glycerophospholipid metabolism	GNPAT
Glycerophospholipid metabolism	ADPRM
Glycerophospholipid metabolism	PLPP1
Glycerophospholipid metabolism	PLPP3
Glycerophospholipid metabolism	PLPP2
Glycerophospholipid metabolism	LPIN1
Glycerophospholipid metabolism	LPIN3
Glycerophospholipid metabolism	LPIN2
Glycerophospholipid metabolism	PLPP5
Glycerophospholipid metabolism	PLPP4
Glycerophospholipid metabolism	DGKZ
Glycerophospholipid metabolism	DGKD
Glycerophospholipid metabolism	DGKI
Glycerophospholipid metabolism	DGKA
Glycerophospholipid metabolism	DGKE
Glycerophospholipid metabolism	DGKB
Glycerophospholipid metabolism	DGKH
Glycerophospholipid metabolism	DGKG
Glycerophospholipid metabolism	DGKQ
Glycerophospholipid metabolism	DGKK
Glycerophospholipid metabolism	CHPT1
Glycerophospholipid metabolism	CEPT1
Glycerophospholipid metabolism	PLD1
Glycerophospholipid metabolism	PLD2
Glycerophospholipid metabolism	PLD3
Glycerophospholipid metabolism	PLD4
Glycerophospholipid metabolism	LCAT
Glycerophospholipid metabolism	PLA2G10
Glycerophospholipid metabolism	PLA2G2D
Glycerophospholipid metabolism	PLA2G2E
Glycerophospholipid metabolism	PLA2G3
Glycerophospholipid metabolism	PLA2G2F
Glycerophospholipid metabolism	PLA2G12A
Glycerophospholipid metabolism	PLA2G12B
Glycerophospholipid metabolism	PLA2G1B
Glycerophospholipid metabolism	PLA2G5
Glycerophospholipid metabolism	PLA2G2A
Glycerophospholipid metabolism	PLA2G2C
Glycerophospholipid metabolism	PLA2G4E
Glycerophospholipid metabolism	PLA2G4A
Glycerophospholipid metabolism	JMJD7-PLA2G4B
Glycerophospholipid metabolism	PLA2G4B
Glycerophospholipid metabolism	PLA2G4C
Glycerophospholipid metabolism	PLA2G4D
Glycerophospholipid metabolism	PLA2G4F
Glycerophospholipid metabolism	PLA2G6
Glycerophospholipid metabolism	PLB1
Glycerophospholipid metabolism	PLA2G16
Glycerophospholipid metabolism	LPCAT2
Glycerophospholipid metabolism	LPCAT1
Glycerophospholipid metabolism	LPCAT4
Glycerophospholipid metabolism	LPCAT3
Glycerophospholipid metabolism	LYPLA1
Glycerophospholipid metabolism	PLA2G15
Glycerophospholipid metabolism	LYPLA2
Glycerophospholipid metabolism	PNPLA6
Glycerophospholipid metabolism	PNPLA7
Glycerophospholipid metabolism	GPCPD1
Glycerophospholipid metabolism	CHAT
Glycerophospholipid metabolism	ACHE
Glycerophospholipid metabolism	CHKA
Glycerophospholipid metabolism	CHKB
Glycerophospholipid metabolism	PHOSPHO1
Glycerophospholipid metabolism	PCYT1B
Glycerophospholipid metabolism	PCYT1A
Glycerophospholipid metabolism	SELENOI
Glycerophospholipid metabolism	ETNK1
Glycerophospholipid metabolism	ETNK2
Glycerophospholipid metabolism	PCYT2
Glycerophospholipid metabolism	ETNPPL
Glycerophospholipid metabolism	PEMT
Glycerophospholipid metabolism	CDS1
Glycerophospholipid metabolism	CDS2
Glycerophospholipid metabolism	PTDSS1
Glycerophospholipid metabolism	PTDSS2
Glycerophospholipid metabolism	PISD
Glycerophospholipid metabolism	PGS1
Glycerophospholipid metabolism	CRLS1
Glycerophospholipid metabolism	TAZ
Glycerophospholipid metabolism	LPGAT1
Glycerophospholipid metabolism	CDIPT
Glycerophospholipid metabolism	MBOAT7
Ether lipid metabolism	AGPS
Ether lipid metabolism	PLPP1
Ether lipid metabolism	PLPP3
Ether lipid metabolism	PLPP2
Ether lipid metabolism	SELENOI
Ether lipid metabolism	CHPT1
Ether lipid metabolism	CEPT1
Ether lipid metabolism	PLA2G10
Ether lipid metabolism	PLA2G2D
Ether lipid metabolism	PLA2G2E
Ether lipid metabolism	PLA2G3
Ether lipid metabolism	PLA2G2F
Ether lipid metabolism	PLA2G12A
Ether lipid metabolism	PLA2G12B
Ether lipid metabolism	PLA2G1B
Ether lipid metabolism	PLA2G5
Ether lipid metabolism	PLA2G2A
Ether lipid metabolism	PLA2G2C
Ether lipid metabolism	PLA2G4E
Ether lipid metabolism	PLA2G4A
Ether lipid metabolism	JMJD7-PLA2G4B
Ether lipid metabolism	PLA2G4B
Ether lipid metabolism	PLA2G4C
Ether lipid metabolism	PLA2G4D
Ether lipid metabolism	PLA2G4F
Ether lipid metabolism	PLA2G6
Ether lipid metabolism	PLB1
Ether lipid metabolism	PLA2G16
Ether lipid metabolism	LPCAT4
Ether lipid metabolism	ENPP6
Ether lipid metabolism	ENPP2
Ether lipid metabolism	GDPD3
Ether lipid metabolism	GDPD1
Ether lipid metabolism	TMEM86B
Ether lipid metabolism	PLD1
Ether lipid metabolism	PLD2
Ether lipid metabolism	PLD3
Ether lipid metabolism	PLD4
Ether lipid metabolism	UGT8
Ether lipid metabolism	GAL3ST1
Ether lipid metabolism	LPCAT2
Ether lipid metabolism	LPCAT1
Ether lipid metabolism	PAFAH1B1
Ether lipid metabolism	PAFAH1B2
Ether lipid metabolism	PAFAH1B3
Ether lipid metabolism	PLA2G7
Ether lipid metabolism	PAFAH2
Sphingolipid metabolism	SPTLC1
Sphingolipid metabolism	SPTLC2
Sphingolipid metabolism	SPTLC3
Sphingolipid metabolism	KDSR
Sphingolipid metabolism	CERS2
Sphingolipid metabolism	CERS3
Sphingolipid metabolism	CERS6
Sphingolipid metabolism	CERS1
Sphingolipid metabolism	CERS4
Sphingolipid metabolism	CERS5
Sphingolipid metabolism	ASAH1
Sphingolipid metabolism	ASAH2
Sphingolipid metabolism	ACER2
Sphingolipid metabolism	ACER1
Sphingolipid metabolism	ACER3
Sphingolipid metabolism	DEGS1
Sphingolipid metabolism	DEGS2
Sphingolipid metabolism	SGMS1
Sphingolipid metabolism	SGMS2
Sphingolipid metabolism	SMPD1
Sphingolipid metabolism	SMPD2
Sphingolipid metabolism	SMPD3
Sphingolipid metabolism	SMPD4
Sphingolipid metabolism	ENPP7
Sphingolipid metabolism	CERK
Sphingolipid metabolism	PLPP1
Sphingolipid metabolism	PLPP3
Sphingolipid metabolism	PLPP2
Sphingolipid metabolism	SGPP1
Sphingolipid metabolism	SGPP2
Sphingolipid metabolism	SPHK1
Sphingolipid metabolism	SPHK2
Sphingolipid metabolism	SGPL1
Sphingolipid metabolism	UGCG
Sphingolipid metabolism	GBA
Sphingolipid metabolism	GBA2
Sphingolipid metabolism	B4GALT6
Sphingolipid metabolism	GLB1
Sphingolipid metabolism	UGT8
Sphingolipid metabolism	GALC
Sphingolipid metabolism	GAL3ST1
Sphingolipid metabolism	ARSA
Sphingolipid metabolism	NEU1
Sphingolipid metabolism	NEU3
Sphingolipid metabolism	NEU4
Sphingolipid metabolism	NEU2
Sphingolipid metabolism	GLA
Arachidonic acid metabolism	PLA2G10
Arachidonic acid metabolism	PLA2G2D
Arachidonic acid metabolism	PLA2G2E
Arachidonic acid metabolism	PLA2G3
Arachidonic acid metabolism	PLA2G2F
Arachidonic acid metabolism	PLA2G12A
Arachidonic acid metabolism	PLA2G12B
Arachidonic acid metabolism	PLA2G1B
Arachidonic acid metabolism	PLA2G5
Arachidonic acid metabolism	PLA2G2A
Arachidonic acid metabolism	PLA2G2C
Arachidonic acid metabolism	PLA2G4E
Arachidonic acid metabolism	PLA2G4A
Arachidonic acid metabolism	JMJD7-PLA2G4B
Arachidonic acid metabolism	PLA2G4B
Arachidonic acid metabolism	PLA2G4C
Arachidonic acid metabolism	PLA2G4D
Arachidonic acid metabolism	PLA2G4F
Arachidonic acid metabolism	PLA2G6
Arachidonic acid metabolism	PLB1
Arachidonic acid metabolism	PLA2G16
Arachidonic acid metabolism	PTGS1
Arachidonic acid metabolism	PTGS2
Arachidonic acid metabolism	PTGES
Arachidonic acid metabolism	PTGES2
Arachidonic acid metabolism	PTGES3
Arachidonic acid metabolism	CBR1
Arachidonic acid metabolism	CBR3
Arachidonic acid metabolism	FAM213B
Arachidonic acid metabolism	TBXAS1
Arachidonic acid metabolism	PTGDS
Arachidonic acid metabolism	HPGDS
Arachidonic acid metabolism	AKR1C3
Arachidonic acid metabolism	PTGIS
Arachidonic acid metabolism	ALOX5
Arachidonic acid metabolism	LTA4H
Arachidonic acid metabolism	CYP4F2
Arachidonic acid metabolism	CYP4F3
Arachidonic acid metabolism	LTC4S
Arachidonic acid metabolism	GGT1
Arachidonic acid metabolism	GGT5
Arachidonic acid metabolism	GPX6
Arachidonic acid metabolism	GPX7
Arachidonic acid metabolism	GPX2
Arachidonic acid metabolism	GPX3
Arachidonic acid metabolism	GPX1
Arachidonic acid metabolism	GPX5
Arachidonic acid metabolism	GPX8
Arachidonic acid metabolism	CYP2E1
Arachidonic acid metabolism	CYP2J2
Arachidonic acid metabolism	CYP2U1
Arachidonic acid metabolism	CYP4A11
Arachidonic acid metabolism	CYP2C19
Arachidonic acid metabolism	CYP4F8
Arachidonic acid metabolism	ALOX12
Arachidonic acid metabolism	ALOX12B
Arachidonic acid metabolism	ALOX15B
Arachidonic acid metabolism	CYP2B6
Arachidonic acid metabolism	CYP2C8
Arachidonic acid metabolism	CYP2C9
Arachidonic acid metabolism	EPHX2
Arachidonic acid metabolism	ALOX15
Linoleic acid metabolism	PLA2G10
Linoleic acid metabolism	PLA2G2D
Linoleic acid metabolism	PLA2G2E
Linoleic acid metabolism	PLA2G3
Linoleic acid metabolism	PLA2G2F
Linoleic acid metabolism	PLA2G12A
Linoleic acid metabolism	PLA2G12B
Linoleic acid metabolism	PLA2G1B
Linoleic acid metabolism	PLA2G5
Linoleic acid metabolism	PLA2G2A
Linoleic acid metabolism	PLA2G2C
Linoleic acid metabolism	PLA2G4E
Linoleic acid metabolism	PLA2G4A
Linoleic acid metabolism	JMJD7-PLA2G4B
Linoleic acid metabolism	PLA2G4B
Linoleic acid metabolism	PLA2G4C
Linoleic acid metabolism	PLA2G4D
Linoleic acid metabolism	PLA2G4F
Linoleic acid metabolism	PLA2G6
Linoleic acid metabolism	PLB1
Linoleic acid metabolism	PLA2G16
Linoleic acid metabolism	ALOX15
Linoleic acid metabolism	CYP1A2
Linoleic acid metabolism	CYP2C8
Linoleic acid metabolism	CYP2C9
Linoleic acid metabolism	CYP2C19
Linoleic acid metabolism	CYP2J2
Linoleic acid metabolism	CYP2E1
Linoleic acid metabolism	CYP3A4
alpha-Linolenic acid metabolism	PLA2G10
alpha-Linolenic acid metabolism	PLA2G2D
alpha-Linolenic acid metabolism	PLA2G2E
alpha-Linolenic acid metabolism	PLA2G3
alpha-Linolenic acid metabolism	PLA2G2F
alpha-Linolenic acid metabolism	PLA2G12A
alpha-Linolenic acid metabolism	PLA2G12B
alpha-Linolenic acid metabolism	PLA2G1B
alpha-Linolenic acid metabolism	PLA2G5
alpha-Linolenic acid metabolism	PLA2G2A
alpha-Linolenic acid metabolism	PLA2G2C
alpha-Linolenic acid metabolism	PLA2G4E
alpha-Linolenic acid metabolism	PLA2G4A
alpha-Linolenic acid metabolism	JMJD7-PLA2G4B
alpha-Linolenic acid metabolism	PLA2G4B
alpha-Linolenic acid metabolism	PLA2G4C
alpha-Linolenic acid metabolism	PLA2G4D
alpha-Linolenic acid metabolism	PLA2G4F
alpha-Linolenic acid metabolism	PLA2G6
alpha-Linolenic acid metabolism	PLB1
alpha-Linolenic acid metabolism	PLA2G16
alpha-Linolenic acid metabolism	FADS2
alpha-Linolenic acid metabolism	ACOX3
alpha-Linolenic acid metabolism	ACOX1
alpha-Linolenic acid metabolism	ACAA1
Biosynthesis of unsaturated fatty acids	ELOVL6
Biosynthesis of unsaturated fatty acids	HSD17B12
Biosynthesis of unsaturated fatty acids	HACD2
Biosynthesis of unsaturated fatty acids	HACD1
Biosynthesis of unsaturated fatty acids	HACD4
Biosynthesis of unsaturated fatty acids	HACD3
Biosynthesis of unsaturated fatty acids	TECR
Biosynthesis of unsaturated fatty acids	PECR
Biosynthesis of unsaturated fatty acids	SCD
Biosynthesis of unsaturated fatty acids	SCD5
Biosynthesis of unsaturated fatty acids	FADS2
Biosynthesis of unsaturated fatty acids	ELOVL5
Biosynthesis of unsaturated fatty acids	FADS1
Biosynthesis of unsaturated fatty acids	ELOVL2
Biosynthesis of unsaturated fatty acids	ACOX3
Biosynthesis of unsaturated fatty acids	ACOX1
Biosynthesis of unsaturated fatty acids	HADHA
Biosynthesis of unsaturated fatty acids	ACAA1
Biosynthesis of unsaturated fatty acids	ACOT4
Biosynthesis of unsaturated fatty acids	ACOT2
Biosynthesis of unsaturated fatty acids	ACOT1
Biosynthesis of unsaturated fatty acids	ACOT7
Biosynthesis of unsaturated fatty acids	BAAT
Purine metabolism	NUDT9
Purine metabolism	ADPRM
Purine metabolism	NUDT5
Purine metabolism	PGM1
Purine metabolism	PGM2
Purine metabolism	PRPS1L1
Purine metabolism	PRPS2
Purine metabolism	PRPS1
Purine metabolism	PPAT
Purine metabolism	GART
Purine metabolism	PFAS
Purine metabolism	PAICS
Purine metabolism	ADSL
Purine metabolism	ATIC
Purine metabolism	APRT
Purine metabolism	NT5C2
Purine metabolism	NT5C1A
Purine metabolism	NT5C1B
Purine metabolism	NT5C
Purine metabolism	NT5M
Purine metabolism	NT5C3A
Purine metabolism	NT5C3B
Purine metabolism	NT5C1B-RDH14
Purine metabolism	NT5E
Purine metabolism	PNP
Purine metabolism	HPRT1
Purine metabolism	IMPDH1
Purine metabolism	IMPDH2
Purine metabolism	NME6
Purine metabolism	NME7
Purine metabolism	NME2
Purine metabolism	NME4
Purine metabolism	NME1
Purine metabolism	NME3
Purine metabolism	NME1-NME2
Purine metabolism	AK9
Purine metabolism	ENTPD3
Purine metabolism	ENTPD8
Purine metabolism	ENTPD1
Purine metabolism	CANT1
Purine metabolism	ENTPD4
Purine metabolism	ENTPD5
Purine metabolism	ENTPD6
Purine metabolism	NUDT16
Purine metabolism	ITPA
Purine metabolism	XDH
Purine metabolism	NUDT2
Purine metabolism	GMPS
Purine metabolism	GMPR
Purine metabolism	GMPR2
Purine metabolism	GDA
Purine metabolism	GUK1
Purine metabolism	PKM
Purine metabolism	PKLR
Purine metabolism	RRM1
Purine metabolism	RRM2B
Purine metabolism	RRM2
Purine metabolism	DGUOK
Purine metabolism	POLR1A
Purine metabolism	POLR1B
Purine metabolism	ZNRD1
Purine metabolism	TWISTNB
Purine metabolism	POLR1E
Purine metabolism	POLR2A
Purine metabolism	POLR2B
Purine metabolism	POLR2C
Purine metabolism	POLR2D
Purine metabolism	POLR2E
Purine metabolism	POLR2F
Purine metabolism	POLR2G
Purine metabolism	POLR2H
Purine metabolism	POLR2I
Purine metabolism	POLR2L
Purine metabolism	POLR2J
Purine metabolism	POLR2J3
Purine metabolism	POLR2J2
Purine metabolism	POLR2K
Purine metabolism	POLR3A
Purine metabolism	POLR3B
Purine metabolism	POLR3C
Purine metabolism	POLR3D
Purine metabolism	POLR3E
Purine metabolism	POLR1C
Purine metabolism	POLR3K
Purine metabolism	POLR1D
Purine metabolism	POLR3H
Purine metabolism	POLR3GL
Purine metabolism	POLR3G
Purine metabolism	POLR3F
Purine metabolism	POLA1
Purine metabolism	POLA2
Purine metabolism	PRIM1
Purine metabolism	PRIM2
Purine metabolism	POLD1
Purine metabolism	POLD2
Purine metabolism	POLD3
Purine metabolism	POLD4
Purine metabolism	POLE
Purine metabolism	POLE2
Purine metabolism	POLE3
Purine metabolism	POLE4
Purine metabolism	HDDC3
Purine metabolism	PRUNE1
Purine metabolism	ADCY1
Purine metabolism	ADCY2
Purine metabolism	ADCY3
Purine metabolism	ADCY4
Purine metabolism	ADCY5
Purine metabolism	ADCY6
Purine metabolism	ADCY7
Purine metabolism	ADCY8
Purine metabolism	ADCY9
Purine metabolism	ADCY10
Purine metabolism	GUCY1A2
Purine metabolism	GUCY1A1
Purine metabolism	GUCY1B1
Purine metabolism	GUCY2C
Purine metabolism	GUCY2D
Purine metabolism	GUCY2F
Purine metabolism	NPR1
Purine metabolism	NPR2
Purine metabolism	PDE1A
Purine metabolism	PDE1B
Purine metabolism	PDE1C
Purine metabolism	PDE2A
Purine metabolism	PDE3A
Purine metabolism	PDE3B
Purine metabolism	PDE5A
Purine metabolism	PDE6A
Purine metabolism	PDE6B
Purine metabolism	PDE6C
Purine metabolism	PDE6D
Purine metabolism	PDE6G
Purine metabolism	PDE6H
Purine metabolism	PDE9A
Purine metabolism	PDE10A
Purine metabolism	PDE11A
Purine metabolism	ADSSL1
Purine metabolism	ADSS
Purine metabolism	AMPD2
Purine metabolism	AMPD3
Purine metabolism	AMPD1
Purine metabolism	ADK
Purine metabolism	DCK
Purine metabolism	ADA
Purine metabolism	ADA2
Purine metabolism	AK7
Purine metabolism	AK4
Purine metabolism	AK5
Purine metabolism	AK2
Purine metabolism	AK1
Purine metabolism	adenylate kinase isoenzyme 1-like [KO:K00939] [EC:2.7.4.3]
Purine metabolism	AK8
Purine metabolism	AK6
Purine metabolism	AK3
Purine metabolism	ENTPD2
Purine metabolism	NTPCR
Purine metabolism	PNPT1
Purine metabolism	PDE4A
Purine metabolism	PDE4B
Purine metabolism	PDE4C
Purine metabolism	PDE4D
Purine metabolism	PDE7A
Purine metabolism	PDE7B
Purine metabolism	PDE8B
Purine metabolism	PDE8A
Purine metabolism	FHIT
Purine metabolism	ENPP4
Purine metabolism	PAPSS2
Purine metabolism	PAPSS1
Purine metabolism	ENPP1
Purine metabolism	ENPP3
Purine metabolism	URAD
Purine metabolism	ALLC
Pyrimidine metabolism	CAD
Pyrimidine metabolism	DHODH
Pyrimidine metabolism	UMPS
Pyrimidine metabolism	CMPK1
Pyrimidine metabolism	CMPK2
Pyrimidine metabolism	NME6
Pyrimidine metabolism	NME7
Pyrimidine metabolism	NME2
Pyrimidine metabolism	NME4
Pyrimidine metabolism	NME1
Pyrimidine metabolism	NME3
Pyrimidine metabolism	NME1-NME2
Pyrimidine metabolism	AK9
Pyrimidine metabolism	PNPT1
Pyrimidine metabolism	ENTPD3
Pyrimidine metabolism	ENTPD8
Pyrimidine metabolism	ENTPD1
Pyrimidine metabolism	CANT1
Pyrimidine metabolism	ENTPD4
Pyrimidine metabolism	ENTPD5
Pyrimidine metabolism	ENTPD6
Pyrimidine metabolism	CTPS1
Pyrimidine metabolism	CTPS2
Pyrimidine metabolism	POLR1A
Pyrimidine metabolism	POLR1B
Pyrimidine metabolism	ZNRD1
Pyrimidine metabolism	TWISTNB
Pyrimidine metabolism	POLR1E
Pyrimidine metabolism	POLR2A
Pyrimidine metabolism	POLR2B
Pyrimidine metabolism	POLR2C
Pyrimidine metabolism	POLR2D
Pyrimidine metabolism	POLR2E
Pyrimidine metabolism	POLR2F
Pyrimidine metabolism	POLR2G
Pyrimidine metabolism	POLR2H
Pyrimidine metabolism	POLR2I
Pyrimidine metabolism	POLR2L
Pyrimidine metabolism	POLR2J
Pyrimidine metabolism	POLR2J3
Pyrimidine metabolism	POLR2J2
Pyrimidine metabolism	POLR2K
Pyrimidine metabolism	POLR3A
Pyrimidine metabolism	POLR3B
Pyrimidine metabolism	POLR3C
Pyrimidine metabolism	POLR3D
Pyrimidine metabolism	POLR3E
Pyrimidine metabolism	POLR1C
Pyrimidine metabolism	POLR3K
Pyrimidine metabolism	POLR1D
Pyrimidine metabolism	POLR3H
Pyrimidine metabolism	POLR3GL
Pyrimidine metabolism	POLR3G
Pyrimidine metabolism	POLR3F
Pyrimidine metabolism	POLA1
Pyrimidine metabolism	POLA2
Pyrimidine metabolism	PRIM1
Pyrimidine metabolism	PRIM2
Pyrimidine metabolism	POLD1
Pyrimidine metabolism	POLD2
Pyrimidine metabolism	POLD3
Pyrimidine metabolism	POLD4
Pyrimidine metabolism	POLE
Pyrimidine metabolism	POLE2
Pyrimidine metabolism	POLE3
Pyrimidine metabolism	POLE4
Pyrimidine metabolism	UCK1
Pyrimidine metabolism	UCK2
Pyrimidine metabolism	UCKL1
Pyrimidine metabolism	NT5C2
Pyrimidine metabolism	NT5C1A
Pyrimidine metabolism	NT5C1B
Pyrimidine metabolism	NT5C
Pyrimidine metabolism	NT5M
Pyrimidine metabolism	NT5C3A
Pyrimidine metabolism	NT5C3B
Pyrimidine metabolism	NT5C1B-RDH14
Pyrimidine metabolism	NT5E
Pyrimidine metabolism	UPP2
Pyrimidine metabolism	UPP1
Pyrimidine metabolism	UPRT
Pyrimidine metabolism	DPYD
Pyrimidine metabolism	DPYS
Pyrimidine metabolism	UPB1
Pyrimidine metabolism	ENPP1
Pyrimidine metabolism	ENPP3
Pyrimidine metabolism	RRM1
Pyrimidine metabolism	RRM2B
Pyrimidine metabolism	RRM2
Pyrimidine metabolism	DCTPP1
Pyrimidine metabolism	DUT
Pyrimidine metabolism	TYMS
Pyrimidine metabolism	CDA
Pyrimidine metabolism	TYMP
Pyrimidine metabolism	PNP
Pyrimidine metabolism	DCK
Pyrimidine metabolism	DCTD
Pyrimidine metabolism	TK2
Pyrimidine metabolism	TK1
Pyrimidine metabolism	DTYMK
Pyrimidine metabolism	NUDT2
Alanine, aspartate and glutamate metabolism	GOT1
Alanine, aspartate and glutamate metabolism	GOT2
Alanine, aspartate and glutamate metabolism	IL4I1
Alanine, aspartate and glutamate metabolism	DDO
Alanine, aspartate and glutamate metabolism	ASNS
Alanine, aspartate and glutamate metabolism	NIT2
Alanine, aspartate and glutamate metabolism	GPT2
Alanine, aspartate and glutamate metabolism	GPT
Alanine, aspartate and glutamate metabolism	AGXT
Alanine, aspartate and glutamate metabolism	AGXT2
Alanine, aspartate and glutamate metabolism	ASS1
Alanine, aspartate and glutamate metabolism	ASL
Alanine, aspartate and glutamate metabolism	ADSSL1
Alanine, aspartate and glutamate metabolism	ADSS
Alanine, aspartate and glutamate metabolism	ADSL
Alanine, aspartate and glutamate metabolism	NAT8L
Alanine, aspartate and glutamate metabolism	RIMKLB
Alanine, aspartate and glutamate metabolism	RIMKLA
Alanine, aspartate and glutamate metabolism	FOLH1
Alanine, aspartate and glutamate metabolism	ASPA
Alanine, aspartate and glutamate metabolism	GAD1
Alanine, aspartate and glutamate metabolism	GAD2
Alanine, aspartate and glutamate metabolism	ABAT
Alanine, aspartate and glutamate metabolism	ALDH5A1
Alanine, aspartate and glutamate metabolism	GLUD2
Alanine, aspartate and glutamate metabolism	GLUD1
Alanine, aspartate and glutamate metabolism	ALDH4A1
Alanine, aspartate and glutamate metabolism	GLUL
Alanine, aspartate and glutamate metabolism	CAD
Alanine, aspartate and glutamate metabolism	GLS2
Alanine, aspartate and glutamate metabolism	GLS
Alanine, aspartate and glutamate metabolism	CPS1
Alanine, aspartate and glutamate metabolism	GFPT2
Alanine, aspartate and glutamate metabolism	GFPT1
Alanine, aspartate and glutamate metabolism	PPAT
Glycine, serine and threonine metabolism	SHMT2
Glycine, serine and threonine metabolism	SHMT1
Glycine, serine and threonine metabolism	AGXT
Glycine, serine and threonine metabolism	GRHPR
Glycine, serine and threonine metabolism	GLYCTK
Glycine, serine and threonine metabolism	PGAM1
Glycine, serine and threonine metabolism	PGAM2
Glycine, serine and threonine metabolism	PGAM4
Glycine, serine and threonine metabolism	BPGM
Glycine, serine and threonine metabolism	PHGDH
Glycine, serine and threonine metabolism	PSAT1
Glycine, serine and threonine metabolism	PSPH
Glycine, serine and threonine metabolism	GCAT
Glycine, serine and threonine metabolism	ALAS1
Glycine, serine and threonine metabolism	ALAS2
Glycine, serine and threonine metabolism	MAOB
Glycine, serine and threonine metabolism	MAOA
Glycine, serine and threonine metabolism	AOC3
Glycine, serine and threonine metabolism	AOC2
Glycine, serine and threonine metabolism	GLDC
Glycine, serine and threonine metabolism	AMT
Glycine, serine and threonine metabolism	DLD
Glycine, serine and threonine metabolism	GCSH
Glycine, serine and threonine metabolism	DAO
Glycine, serine and threonine metabolism	AGXT2
Glycine, serine and threonine metabolism	GATM
Glycine, serine and threonine metabolism	GAMT
Glycine, serine and threonine metabolism	CHDH
Glycine, serine and threonine metabolism	ALDH7A1
Glycine, serine and threonine metabolism	BHMT
Glycine, serine and threonine metabolism	DMGDH
Glycine, serine and threonine metabolism	PIPOX
Glycine, serine and threonine metabolism	SARDH
Glycine, serine and threonine metabolism	GNMT
Glycine, serine and threonine metabolism	CBS
Glycine, serine and threonine metabolism	CBSL
Glycine, serine and threonine metabolism	CTH
Glycine, serine and threonine metabolism	SDS
Glycine, serine and threonine metabolism	SDSL
Glycine, serine and threonine metabolism	SRR
Cysteine and methionine metabolism	CTH
Cysteine and methionine metabolism	CBS
Cysteine and methionine metabolism	CBSL
Cysteine and methionine metabolism	BHMT
Cysteine and methionine metabolism	BHMT2
Cysteine and methionine metabolism	MTR
Cysteine and methionine metabolism	MAT2B
Cysteine and methionine metabolism	MAT1A
Cysteine and methionine metabolism	MAT2A
Cysteine and methionine metabolism	AMD1
Cysteine and methionine metabolism	SRM
Cysteine and methionine metabolism	SMS
Cysteine and methionine metabolism	MTAP
Cysteine and methionine metabolism	MRI1
Cysteine and methionine metabolism	APIP
Cysteine and methionine metabolism	ENOPH1
Cysteine and methionine metabolism	ADI1
Cysteine and methionine metabolism	TAT
Cysteine and methionine metabolism	IL4I1
Cysteine and methionine metabolism	DNMT1
Cysteine and methionine metabolism	DNMT3A
Cysteine and methionine metabolism	DNMT3B
Cysteine and methionine metabolism	AHCYL2
Cysteine and methionine metabolism	AHCYL1
Cysteine and methionine metabolism	AHCY
Cysteine and methionine metabolism	BCAT2
Cysteine and methionine metabolism	BCAT1
Cysteine and methionine metabolism	AGXT2
Cysteine and methionine metabolism	GCLC
Cysteine and methionine metabolism	GCLM
Cysteine and methionine metabolism	GSS
Cysteine and methionine metabolism	CDO1
Cysteine and methionine metabolism	GOT1
Cysteine and methionine metabolism	GOT2
Cysteine and methionine metabolism	MPST
Cysteine and methionine metabolism	TST
Cysteine and methionine metabolism	LDHAL6A
Cysteine and methionine metabolism	LDHAL6B
Cysteine and methionine metabolism	LDHA
Cysteine and methionine metabolism	LDHB
Cysteine and methionine metabolism	LDHC
Cysteine and methionine metabolism	MDH1
Cysteine and methionine metabolism	MDH2
Cysteine and methionine metabolism	SDS
Cysteine and methionine metabolism	SDSL
Valine, leucine and isoleucine degradation	BCAT2
Valine, leucine and isoleucine degradation	BCAT1
Valine, leucine and isoleucine degradation	IL4I1
Valine, leucine and isoleucine degradation	BCKDHA
Valine, leucine and isoleucine degradation	BCKDHB
Valine, leucine and isoleucine degradation	DBT
Valine, leucine and isoleucine degradation	DLD
Valine, leucine and isoleucine degradation	ACADS
Valine, leucine and isoleucine degradation	ACADM
Valine, leucine and isoleucine degradation	IVD
Valine, leucine and isoleucine degradation	ACADSB
Valine, leucine and isoleucine degradation	ACAD8
Valine, leucine and isoleucine degradation	HADHA
Valine, leucine and isoleucine degradation	EHHADH
Valine, leucine and isoleucine degradation	ECHS1
Valine, leucine and isoleucine degradation	HADH
Valine, leucine and isoleucine degradation	HSD17B10
Valine, leucine and isoleucine degradation	ACAA1
Valine, leucine and isoleucine degradation	ACAA2
Valine, leucine and isoleucine degradation	HADHB
Valine, leucine and isoleucine degradation	PCCA
Valine, leucine and isoleucine degradation	PCCB
Valine, leucine and isoleucine degradation	MCEE
Valine, leucine and isoleucine degradation	MUT
Valine, leucine and isoleucine degradation	HIBCH
Valine, leucine and isoleucine degradation	HIBADH
Valine, leucine and isoleucine degradation	ALDH6A1
Valine, leucine and isoleucine degradation	ALDH2
Valine, leucine and isoleucine degradation	ALDH3A2
Valine, leucine and isoleucine degradation	ALDH1B1
Valine, leucine and isoleucine degradation	ALDH7A1
Valine, leucine and isoleucine degradation	ALDH9A1
Valine, leucine and isoleucine degradation	AOX1
Valine, leucine and isoleucine degradation	ACSF3
Valine, leucine and isoleucine degradation	ABAT
Valine, leucine and isoleucine degradation	AGXT2
Valine, leucine and isoleucine degradation	MCCC1
Valine, leucine and isoleucine degradation	MCCC2
Valine, leucine and isoleucine degradation	AUH
Valine, leucine and isoleucine degradation	HMGCL
Valine, leucine and isoleucine degradation	HMGCLL1
Valine, leucine and isoleucine degradation	OXCT1
Valine, leucine and isoleucine degradation	OXCT2
Valine, leucine and isoleucine degradation	AACS
Valine, leucine and isoleucine degradation	ACAT2
Valine, leucine and isoleucine degradation	ACAT1
Valine, leucine and isoleucine degradation	HMGCS1
Valine, leucine and isoleucine degradation	HMGCS2
Valine, leucine and isoleucine biosynthesis	SDS
Valine, leucine and isoleucine biosynthesis	SDSL
Valine, leucine and isoleucine biosynthesis	BCAT2
Valine, leucine and isoleucine biosynthesis	BCAT1
Lysine degradation	AASS
Lysine degradation	ALDH7A1
Lysine degradation	AADAT
Lysine degradation	OGDHL
Lysine degradation	OGDH
Lysine degradation	DLST
Lysine degradation	GCDH
Lysine degradation	HADHA
Lysine degradation	EHHADH
Lysine degradation	ECHS1
Lysine degradation	HADH
Lysine degradation	ACAT2
Lysine degradation	ACAT1
Lysine degradation	HYKK
Lysine degradation	PHYKPL
Lysine degradation	PIPOX
Lysine degradation	ASH1L
Lysine degradation	DOT1L
Lysine degradation	EHMT2
Lysine degradation	EHMT1
Lysine degradation	KMT2A
Lysine degradation	KMT2D
Lysine degradation	KMT2C
Lysine degradation	KMT2B
Lysine degradation	KMT2E
Lysine degradation	NSD1
Lysine degradation	NSD2
Lysine degradation	NSD3
Lysine degradation	SETD1B
Lysine degradation	SETD1A
Lysine degradation	SETD2
Lysine degradation	SETD3
Lysine degradation	SETD7
Lysine degradation	KMT5A
Lysine degradation	SETDB1
Lysine degradation	SETDB2
Lysine degradation	SETMAR
Lysine degradation	SUV39H1
Lysine degradation	SUV39H2
Lysine degradation	KMT5C
Lysine degradation	KMT5B
Lysine degradation	EZH1
Lysine degradation	EZH2
Lysine degradation	PRDM2
Lysine degradation	PRDM6
Lysine degradation	PRDM9
Lysine degradation	PRDM7
Lysine degradation	CAMKMT
Lysine degradation	TMLHE
Lysine degradation	ALDH2
Lysine degradation	ALDH3A2
Lysine degradation	ALDH1B1
Lysine degradation	ALDH9A1
Lysine degradation	BBOX1
Lysine degradation	PLOD1
Lysine degradation	PLOD2
Lysine degradation	PLOD3
Lysine degradation	COLGALT1
Lysine degradation	COLGALT2
Arginine biosynthesis	OTC
Arginine biosynthesis	ASS1
Arginine biosynthesis	ASL
Arginine biosynthesis	ARG2
Arginine biosynthesis	ARG1
Arginine biosynthesis	NOS1
Arginine biosynthesis	NOS2
Arginine biosynthesis	NOS3
Arginine biosynthesis	GLS2
Arginine biosynthesis	GLS
Arginine biosynthesis	GLUL
Arginine biosynthesis	GLUD2
Arginine biosynthesis	GLUD1
Arginine biosynthesis	CPS1
Arginine biosynthesis	GOT1
Arginine biosynthesis	GOT2
Arginine biosynthesis	GPT2
Arginine biosynthesis	GPT
Arginine biosynthesis	NAGS
Arginine biosynthesis	ACY1
Arginine biosynthesis	ABHD14A-ACY1
Arginine and proline metabolism	GATM
Arginine and proline metabolism	GAMT
Arginine and proline metabolism	CKM
Arginine and proline metabolism	CKMT1A
Arginine and proline metabolism	CKMT2
Arginine and proline metabolism	CKB
Arginine and proline metabolism	CKMT1B
Arginine and proline metabolism	AZIN2
Arginine and proline metabolism	AGMAT
Arginine and proline metabolism	ODC1
Arginine and proline metabolism	SRM
Arginine and proline metabolism	SMS
Arginine and proline metabolism	AMD1
Arginine and proline metabolism	AOC1
Arginine and proline metabolism	SMOX
Arginine and proline metabolism	ALDH2
Arginine and proline metabolism	ALDH3A2
Arginine and proline metabolism	ALDH1B1
Arginine and proline metabolism	ALDH7A1
Arginine and proline metabolism	ALDH9A1
Arginine and proline metabolism	CNDP1
Arginine and proline metabolism	CNDP2
Arginine and proline metabolism	CARNS1
Arginine and proline metabolism	SAT2
Arginine and proline metabolism	SAT1
Arginine and proline metabolism	MAOB
Arginine and proline metabolism	MAOA
Arginine and proline metabolism	NOS1
Arginine and proline metabolism	NOS2
Arginine and proline metabolism	NOS3
Arginine and proline metabolism	ARG2
Arginine and proline metabolism	ARG1
Arginine and proline metabolism	OAT
Arginine and proline metabolism	PYCR3
Arginine and proline metabolism	PYCR2
Arginine and proline metabolism	PYCR1
Arginine and proline metabolism	PRODH
Arginine and proline metabolism	proline dehydrogenase 1, mitochondrial [KO:K00318] [EC:1.5.-.-]
Arginine and proline metabolism	ALDH4A1
Arginine and proline metabolism	ALDH18A1
Arginine and proline metabolism	LAP3
Arginine and proline metabolism	P4HA2
Arginine and proline metabolism	P4HA3
Arginine and proline metabolism	P4HA1
Arginine and proline metabolism	PRODH2
Arginine and proline metabolism	GOT1
Arginine and proline metabolism	GOT2
Arginine and proline metabolism	HOGA1
Arginine and proline metabolism	DAO
Arginine and proline metabolism	L3HYPDH
Histidine metabolism	HAL
Histidine metabolism	UROC1
Histidine metabolism	AMDHD1
Histidine metabolism	FTCD
Histidine metabolism	HDC
Histidine metabolism	AOC1
Histidine metabolism	ALDH2
Histidine metabolism	ALDH3A2
Histidine metabolism	ALDH1B1
Histidine metabolism	ALDH7A1
Histidine metabolism	ALDH9A1
Histidine metabolism	ASPA
Histidine metabolism	HNMT
Histidine metabolism	MAOB
Histidine metabolism	MAOA
Histidine metabolism	ALDH3B1
Histidine metabolism	ALDH3B2
Histidine metabolism	ALDH1A3
Histidine metabolism	ALDH3A1
Histidine metabolism	CARNS1
Histidine metabolism	CARNMT1
Histidine metabolism	CNDP2
Histidine metabolism	CNDP1
Tyrosine metabolism	GOT1
Tyrosine metabolism	GOT2
Tyrosine metabolism	TAT
Tyrosine metabolism	IL4I1
Tyrosine metabolism	HPD
Tyrosine metabolism	HGD
Tyrosine metabolism	GSTZ1
Tyrosine metabolism	FAH
Tyrosine metabolism	TYR
Tyrosine metabolism	TH
Tyrosine metabolism	DCT
Tyrosine metabolism	TYRP1
Tyrosine metabolism	DDC
Tyrosine metabolism	DBH
Tyrosine metabolism	PNMT
Tyrosine metabolism	COMT
Tyrosine metabolism	LRTOMT
Tyrosine metabolism	MAOB
Tyrosine metabolism	MAOA
Tyrosine metabolism	AOC3
Tyrosine metabolism	AOC2
Tyrosine metabolism	ALDH3B1
Tyrosine metabolism	ALDH3B2
Tyrosine metabolism	ALDH1A3
Tyrosine metabolism	ALDH3A1
Tyrosine metabolism	ADH1A
Tyrosine metabolism	ADH1B
Tyrosine metabolism	ADH1C
Tyrosine metabolism	ADH7
Tyrosine metabolism	ADH4
Tyrosine metabolism	ADH5
Tyrosine metabolism	ADH6
Tyrosine metabolism	TPO
Tyrosine metabolism	AOX1
Tyrosine metabolism	FAHD1
Tyrosine metabolism	MIF
Phenylalanine metabolism	PAH
Phenylalanine metabolism	DDC
Phenylalanine metabolism	AOC3
Phenylalanine metabolism	AOC2
Phenylalanine metabolism	MAOB
Phenylalanine metabolism	MAOA
Phenylalanine metabolism	ALDH3B1
Phenylalanine metabolism	ALDH3B2
Phenylalanine metabolism	ALDH1A3
Phenylalanine metabolism	ALDH3A1
Phenylalanine metabolism	GOT1
Phenylalanine metabolism	GOT2
Phenylalanine metabolism	TAT
Phenylalanine metabolism	IL4I1
Phenylalanine metabolism	HPD
Phenylalanine metabolism	MIF
Phenylalanine metabolism	GLYAT
Tryptophan metabolism	TDO2
Tryptophan metabolism	IDO1
Tryptophan metabolism	IDO2
Tryptophan metabolism	AFMID
Tryptophan metabolism	KMO
Tryptophan metabolism	KYNU
Tryptophan metabolism	HAAO
Tryptophan metabolism	ACMSD
Tryptophan metabolism	OGDHL
Tryptophan metabolism	OGDH
Tryptophan metabolism	GCDH
Tryptophan metabolism	HADHA
Tryptophan metabolism	EHHADH
Tryptophan metabolism	ECHS1
Tryptophan metabolism	HADH
Tryptophan metabolism	ACAT2
Tryptophan metabolism	ACAT1
Tryptophan metabolism	KYAT3
Tryptophan metabolism	KYAT1
Tryptophan metabolism	AADAT
Tryptophan metabolism	TPH2
Tryptophan metabolism	TPH1
Tryptophan metabolism	DDC
Tryptophan metabolism	MAOB
Tryptophan metabolism	MAOA
Tryptophan metabolism	ALDH2
Tryptophan metabolism	ALDH3A2
Tryptophan metabolism	ALDH1B1
Tryptophan metabolism	ALDH7A1
Tryptophan metabolism	ALDH9A1
Tryptophan metabolism	AOX1
Tryptophan metabolism	ASMT
Tryptophan metabolism	AANAT
Tryptophan metabolism	CYP1A1
Tryptophan metabolism	CYP1A2
Tryptophan metabolism	CYP1B1
Tryptophan metabolism	INMT
Tryptophan metabolism	IL4I1
Tryptophan metabolism	AOC1
Tryptophan metabolism	CAT
Phenylalanine, tyrosine and tryptophan biosynthesis	GOT1
Phenylalanine, tyrosine and tryptophan biosynthesis	GOT2
Phenylalanine, tyrosine and tryptophan biosynthesis	TAT
Phenylalanine, tyrosine and tryptophan biosynthesis	IL4I1
Phenylalanine, tyrosine and tryptophan biosynthesis	PAH
beta-Alanine metabolism	GADL1
beta-Alanine metabolism	GAD1
beta-Alanine metabolism	GAD2
beta-Alanine metabolism	CNDP1
beta-Alanine metabolism	CARNS1
beta-Alanine metabolism	CNDP2
beta-Alanine metabolism	ABAT
beta-Alanine metabolism	SRM
beta-Alanine metabolism	SMS
beta-Alanine metabolism	SMOX
beta-Alanine metabolism	AOC3
beta-Alanine metabolism	AOC2
beta-Alanine metabolism	ALDH2
beta-Alanine metabolism	ALDH3A2
beta-Alanine metabolism	ALDH1B1
beta-Alanine metabolism	ALDH7A1
beta-Alanine metabolism	ALDH9A1
beta-Alanine metabolism	ALDH3B1
beta-Alanine metabolism	ALDH3B2
beta-Alanine metabolism	ALDH1A3
beta-Alanine metabolism	ALDH3A1
beta-Alanine metabolism	DPYD
[truncated: 914 more rows]

## Sheet: Celltype_gene
	p_val	avg_log2FC	pct.1	pct.2	p_val_adj	cluster	gene
DEFA5	0	8.63533	0.136	0.008	0	malignant cells	DEFA5
APOA2	0	8.48668	0.577	0.045	0	malignant cells	APOA2
ALB1	0	8.07665	0.527	0.042	0	malignant cells	ALB
APOC3	0	7.94405	0.386	0.011	0	malignant cells	APOC3
RBP4	0	7.89164	0.454	0.011	0	malignant cells	RBP4
HP	0	7.72043	0.312	0.012	0	malignant cells	HP
AMBP	0	7.50187	0.553	0.01	0	malignant cells	AMBP
CYP3A4	0	7.42952	0.243	0.004	0	malignant cells	CYP3A4
FGG	0	7.38931	0.426	0.009	0	malignant cells	FGG
APOA1	0	7.37825	0.376	0.016	0	malignant cells	APOA1
SPINK1	0	7.2253	0.212	0.001	0	malignant cells	SPINK1
TTR	0	7.22156	0.39	0.005	0	malignant cells	TTR
FGB	0	7.15607	0.326	0.007	0	malignant cells	FGB
VTN	0	7.03526	0.42	0.007	0	malignant cells	VTN
FGA	0	6.9288	0.379	0.006	0	malignant cells	FGA
APOH	0	6.66303	0.483	0.004	0	malignant cells	APOH
APCS	0	6.49202	0.347	0.003	0	malignant cells	APCS
TF	0	6.47726	0.387	0.005	0	malignant cells	TF
FABP1	0	6.3495	0.377	0.008	0	malignant cells	FABP1
RARRES21	0	6.29788	0.549	0.015	0	malignant cells	RARRES2
SERPINA11	0	6.27856	0.678	0.079	0	malignant cells	SERPINA1
GPX2	0	6.19928	0.5	0.003	0	malignant cells	GPX2
KRT19	0	6.15764	0.299	0.002	0	malignant cells	KRT19
AGT1	0	6.13527	0.5	0.007	0	malignant cells	AGT
CES1	0	6.13502	0.43	0.012	0	malignant cells	CES1
ORM1	0	6.09699	0.339	0.004	0	malignant cells	ORM1
GC	0	6.03396	0.33	0.003	0	malignant cells	GC
KRT82	0	5.97053	0.545	0.011	0	malignant cells	KRT8
AHSG	0	5.88981	0.27	0.002	0	malignant cells	AHSG
ADH1B1	0	5.86754	0.267	0.007	0	malignant cells	ADH1B
APOC11	0	5.81221	0.598	0.057	0	malignant cells	APOC1
MGST1	0	5.7287	0.547	0.01	0	malignant cells	MGST1
PSCA	0	5.68767	0.118	0.001	0	malignant cells	PSCA
SERPINC1	0	5.60517	0.259	0.001	0	malignant cells	SERPINC1
CLDN4	0	5.6021	0.248	0.001	0	malignant cells	CLDN4
LGALS4	0	5.58821	0.291	0.003	0	malignant cells	LGALS4
PDZK1IP1	0	5.53958	0.355	0.002	0	malignant cells	PDZK1IP1
MDK2	0	5.50693	0.519	0.02	0	malignant cells	MDK
LCN2	0	5.42322	0.249	0.001	0	malignant cells	LCN2
ELF3	0	5.41154	0.294	0.001	0	malignant cells	ELF3
APOE2	0	5.37973	0.583	0.062	0	malignant cells	APOE
KRT182	0	5.28551	0.563	0.026	0	malignant cells	KRT18
AZGP1	0	5.26253	0.361	0.002	0	malignant cells	AZGP1
ADH1A	0	5.24061	0.255	0.001	0	malignant cells	ADH1A
IGFBP1	0	5.23223	0.222	0.002	0	malignant cells	IGFBP1
KNG1	0	5.22684	0.253	0.001	0	malignant cells	KNG1
CD241	0	5.17949	0.37	0.006	0	malignant cells	CD24
APOB	0	5.10601	0.291	0.002	0	malignant cells	APOB
F2	0	5.08004	0.366	0.001	0	malignant cells	F2
CLU2	0	5.07499	0.499	0.019	0	malignant cells	CLU
DKK1	0	5.06227	0.177	0.001	0	malignant cells	DKK1
KRT7	0	5.05832	0.216	0.002	0	malignant cells	KRT7
ASS12	0	5.04493	0.472	0.007	0	malignant cells	ASS1
HPX	0	5.04281	0.23	0.002	0	malignant cells	HPX
ALDOB	0	5.04212	0.216	0.001	0	malignant cells	ALDOB
C1QTNF3	0	5.03403	0.234	0.002	0	malignant cells	C1QTNF3
FGL1	0	5.0112	0.283	0.001	0	malignant cells	FGL1
GGH2	0	4.97373	0.41	0.019	0	malignant cells	GGH
APOC2	0	4.94985	0.304	0.006	0	malignant cells	APOC2
C32	0	4.93659	0.355	0.02	0	malignant cells	C3
ORM2	0	4.93535	0.293	0.001	0	malignant cells	ORM2
DEFB1	0	4.93479	0.244	0.005	0	malignant cells	DEFB1
ANG	0	4.86136	0.314	0.006	0	malignant cells	ANG
GSTA2	0	4.80307	0.163	0.001	0	malignant cells	GSTA2
MT1G	0	4.8029	0.118	0.009	0	malignant cells	MT1G
C8G	0	4.80089	0.304	0.001	0	malignant cells	C8G
TMEM176A2	0	4.77576	0.49	0.045	0	malignant cells	TMEM176A
S100A14	0	4.75371	0.228	0.002	0	malignant cells	S100A14
PLG	0	4.73426	0.208	0.001	0	malignant cells	PLG
GSTA1	0	4.73341	0.235	0.001	0	malignant cells	GSTA1
EPCAM	0	4.72226	0.281	0.001	0	malignant cells	EPCAM
HPD	0	4.71738	0.242	0.001	0	malignant cells	HPD
HRG	0	4.7134	0.18	0.001	0	malignant cells	HRG
TSPAN8	0	4.67404	0.217	0.001	0	malignant cells	TSPAN8
CPB2	0	4.66768	0.339	0.001	0	malignant cells	CPB2
TM4SF4	0	4.66134	0.307	0.001	0	malignant cells	TM4SF4
C4BPA	0	4.66082	0.259	0.001	0	malignant cells	C4BPA
FXYD3	0	4.65624	0.149	0	0	malignant cells	FXYD3
GDF15	0	4.65208	0.274	0.005	0	malignant cells	GDF15
LY6K	0	4.63929	0.159	0.002	0	malignant cells	LY6K
ADH4	0	4.63434	0.223	0.001	0	malignant cells	ADH4
S100P	0	4.62038	0.175	0.002	0	malignant cells	S100P
AGR2	0	4.61374	0.141	0	0	malignant cells	AGR2
AKR1C1	0	4.60818	0.319	0.003	0	malignant cells	AKR1C1
ITIH2	0	4.60631	0.279	0.001	0	malignant cells	ITIH2
PLA2G2A	0	4.58752	0.102	0.001	0	malignant cells	PLA2G2A
GATM1	0	4.47901	0.392	0.018	0	malignant cells	GATM
AMACR	0	4.47396	0.334	0.009	0	malignant cells	AMACR
HSD17B6	0	4.47167	0.216	0.001	0	malignant cells	HSD17B6
NOTUM	0	4.42608	0.205	0.001	0	malignant cells	NOTUM
GLUL3	0	4.37289	0.591	0.114	0	malignant cells	GLUL
ASGR2	0	4.3715	0.381	0.005	0	malignant cells	ASGR2
MET1	0	4.33778	0.256	0.004	0	malignant cells	MET
SULT2A1	0	4.32208	0.191	0.001	0	malignant cells	SULT2A1
LEAP2	0	4.30887	0.253	0.003	0	malignant cells	LEAP2
EPHX13	0	4.27818	0.416	0.035	0	malignant cells	EPHX1
C19orf33	0	4.26522	0.124	0.001	0	malignant cells	C19orf33
PON1	0	4.26216	0.223	0.001	0	malignant cells	PON1
SERINC2	0	4.25051	0.365	0.007	0	malignant cells	SERINC2
NUPR13	0	4.24624	0.441	0.022	0	malignant cells	NUPR1
S100A1	0	4.23874	0.191	0.001	0	malignant cells	S100A1
SLC2A2	0	4.23372	0.228	0.001	0	malignant cells	SLC2A2
SERPIND1	0	4.23286	0.291	0.001	0	malignant cells	SERPIND1
TM4SF12	0	4.22832	0.302	0.014	0	malignant cells	TM4SF1
PTGR12	0	4.21327	0.375	0.015	0	malignant cells	PTGR1
BAAT	0	4.20822	0.286	0.001	0	malignant cells	BAAT
ANGPTL3	0	4.20202	0.226	0.001	0	malignant cells	ANGPTL3
SDC21	0	4.18994	0.351	0.01	0	malignant cells	SDC2
CYP2C9	0	4.18418	0.216	0.001	0	malignant cells	CYP2C9
MASP2	0	4.16871	0.233	0.001	0	malignant cells	MASP2
ITIH1	0	4.15018	0.221	0.001	0	malignant cells	ITIH1
SLPI	0	4.14109	0.202	0.005	0	malignant cells	SLPI
CFB1	0	4.13272	0.317	0.003	0	malignant cells	CFB
TST3	0	4.1158	0.412	0.018	0	malignant cells	TST
PERP2	0	4.10364	0.483	0.029	0	malignant cells	PERP
ASPSCR11	0	4.0923	0.387	0.069	0	malignant cells	ASPSCR1
PON23	0	4.08629	0.433	0.027	0	malignant cells	PON2
LBP	0	4.08337	0.206	0.001	0	malignant cells	LBP
AGXT	0	4.06973	0.2	0.001	0	malignant cells	AGXT
PAH	0	4.05317	0.282	0.001	0	malignant cells	PAH
HPR	0	4.03988	0.188	0.001	0	malignant cells	HPR
RBP5	0	4.03824	0.261	0.002	0	malignant cells	RBP5
CRYAB1	0	4.0375	0.143	0.011	0	malignant cells	CRYAB
S100A162	0	4.0159	0.385	0.011	0	malignant cells	S100A16
HMGCS2	0	4.01589	0.204	0.001	0	malignant cells	HMGCS2
RBP12	0	4.00751	0.353	0.014	0	malignant cells	RBP1
AKR7A3	0	4.00556	0.282	0.001	0	malignant cells	AKR7A3
PROC	0	3.99895	0.318	0.001	0	malignant cells	PROC
ADH1C	0	3.99525	0.205	0.001	0	malignant cells	ADH1C
C4BPB	0	3.98829	0.265	0.001	0	malignant cells	C4BPB
ASGR11	0	3.97748	0.329	0.011	0	malignant cells	ASGR1
AKR1C4	0	3.97358	0.27	0.001	0	malignant cells	AKR1C4
UGT2B15	0	3.96683	0.231	0.001	0	malignant cells	UGT2B15
UPK1B	0	3.9314	0.104	0	0	malignant cells	UPK1B
SELENOP3	0	3.92925	0.517	0.036	0	malignant cells	SELENOP
MMP7	0	3.9157	0.104	0.001	0	malignant cells	MMP7
ARSE	0	3.90461	0.302	0.001	0	malignant cells	ARSE
AKR1C32	0	3.89178	0.417	0.02	0	malignant cells	AKR1C3
TMEM176B2	0	3.88156	0.463	0.054	0	malignant cells	TMEM176B
HPN	0	3.85651	0.286	0.001	0	malignant cells	HPN
GPRC5A	0	3.85289	0.113	0.002	0	malignant cells	GPRC5A
OTC	0	3.85201	0.178	0	0	malignant cells	OTC
PPP1R16A	0	3.82018	0.404	0.015	0	malignant cells	PPP1R16A
AOX1	0	3.81724	0.193	0.001	0	malignant cells	AOX1
UGT2B7	0	3.80533	0.224	0.001	0	malignant cells	UGT2B7
DSP	0	3.78927	0.302	0.002	0	malignant cells	DSP
KHK	0	3.78886	0.332	0.016	0	malignant cells	KHK
TACSTD2	0	3.78736	0.106	0.002	0	malignant cells	TACSTD2
TM4SF5	0	3.77661	0.299	0	0	malignant cells	TM4SF5
TDO21	0	3.77632	0.164	0.002	0	malignant cells	TDO2
GJB1	0	3.75872	0.289	0	0	malignant cells	GJB1
CAV22	0	3.75266	0.228	0.014	0	malignant cells	CAV2
CFHR1	0	3.74691	0.156	0	0	malignant cells	CFHR1
AKR1B10	0	3.74473	0.118	0.002	0	malignant cells	AKR1B10
APOM	0	3.73916	0.325	0.014	0	malignant cells	APOM
SERPINF2	0	3.73828	0.254	0.005	0	malignant cells	SERPINF2
PON3	0	3.73428	0.274	0.001	0	malignant cells	PON3
TNFRSF12A1	0	3.72798	0.227	0.015	0	malignant cells	TNFRSF12A
AADAC	0	3.72533	0.195	0	0	malignant cells	AADAC
CCL16	0	3.72361	0.224	0.001	0	malignant cells	CCL16
SFN	0	3.71446	0.189	0.001	0	malignant cells	SFN
S100A133	0	3.7115	0.412	0.026	0	malignant cells	S100A13
SERPINA6	0	3.69869	0.231	0	0	malignant cells	SERPINA6
RGN	0	3.69468	0.235	0.002	0	malignant cells	RGN
DPYS	0	3.69331	0.197	0.001	0	malignant cells	DPYS
PRAP1	0	3.67467	0.255	0	0	malignant cells	PRAP1
CA21	0	3.66177	0.232	0.014	0	malignant cells	CA2
SDC1	0	3.65319	0.318	0.002	0	malignant cells	SDC1
CYP3A5	0	3.64663	0.223	0.005	0	malignant cells	CYP3A5
NQO11	0	3.64561	0.18	0.013	0	malignant cells	NQO1
ALDH1A13	0	3.64531	0.314	0.018	0	malignant cells	ALDH1A1
CFH2	0	3.62121	0.231	0.02	0	malignant cells	CFH
CHI3L1	0	3.61371	0.13	0.001	0	malignant cells	CHI3L1
SERPING13	0	3.61325	0.433	0.038	0	malignant cells	SERPING1
CP	0	3.60681	0.162	0.001	0	malignant cells	CP
TFR2	0	3.59128	0.21	0.003	0	malignant cells	TFR2
CTSE	0	3.57702	0.104	0	0	malignant cells	CTSE
MUC1	0	3.56661	0.101	0.003	0	malignant cells	MUC1
BAMBI1	0	3.55998	0.261	0.007	0	malignant cells	BAMBI
SERPINA5	0	3.55497	0.219	0.001	0	malignant cells	SERPINA5
FTCD	0	3.54692	0.223	0.001	0	malignant cells	FTCD
GPC31	0	3.54434	0.208	0.008	0	malignant cells	GPC3
TFF2	0	3.52568	0.114	0	0	malignant cells	TFF2
ITIH31	0	3.51901	0.192	0.002	0	malignant cells	ITIH3
C1S1	0	3.51778	0.29	0.01	0	malignant cells	C1S
ANXA44	0	3.51573	0.431	0.086	0	malignant cells	ANXA4
ANXA13	0	3.50361	0.151	0.001	0	malignant cells	ANXA13
PCBD13	0	3.49371	0.555	0.069	0	malignant cells	PCBD1
FMO31	0	3.4804	0.19	0.003	0	malignant cells	FMO3
ONECUT2	0	3.4731	0.217	0	0	malignant cells	ONECUT2
CYB5A1	0	3.47037	0.562	0.106	0	malignant cells	CYB5A
F101	0	3.4587	0.252	0.004	0	malignant cells	F10
DIO1	0	3.44089	0.177	0.001	0	malignant cells	DIO1
SMIM22	0	3.42241	0.113	0	0	malignant cells	SMIM22
CLDN1	0	3.39447	0.248	0.01	0	malignant cells	CLDN1
RNF128	0	3.38965	0.258	0	0	malignant cells	RNF128
TMEM37	0	3.37682	0.286	0.009	0	malignant cells	TMEM37
LAD1	0	3.36195	0.155	0.001	0	malignant cells	LAD1
HSD11B11	0	3.35769	0.18	0.004	0	malignant cells	HSD11B1
CLDN7	0	3.35399	0.232	0.01	0	malignant cells	CLDN7
BHMT2	0	3.34212	0.251	0.001	0	malignant cells	BHMT2
TFPI3	0	3.33973	0.339	0.015	0	malignant cells	TFPI
FST	0	3.32272	0.178	0.001	0	malignant cells	FST
NPB	0	3.31854	0.129	0.001	0	malignant cells	NPB
SCD1	0	3.31644	0.288	0.018	0	malignant cells	SCD
CKB1	0	3.31317	0.298	0.012	0	malignant cells	CKB
DHCR24	0	3.3128	0.271	0.006	0	malignant cells	DHCR24
SCARB12	0	3.29478	0.263	0.018	0	malignant cells	SCARB1
ACSM2B	0	3.29272	0.173	0	0	malignant cells	ACSM2B
PGRMC13	0	3.27931	0.461	0.053	0	malignant cells	PGRMC1
SERPINA4	0	3.27379	0.203	0	0	malignant cells	SERPINA4
SPP2	0	3.27127	0.154	0	0	malignant cells	SPP2
CYP2C8	0	3.25816	0.133	0	0	malignant cells	CYP2C8
ASPH3	0	3.25778	0.336	0.038	0	malignant cells	ASPH
SELENBP11	0	3.24937	0.255	0.007	0	malignant cells	SELENBP1
LRG1	0	3.24805	0.221	0.005	0	malignant cells	LRG1
MAOA	0	3.2393	0.219	0.002	0	malignant cells	MAOA
ATP1B12	0	3.23375	0.418	0.042	0	malignant cells	ATP1B1
PDZK1	0	3.2311	0.237	0.001	0	malignant cells	PDZK1
LINC00844	0	3.2231	0.136	0	0	malignant cells	LINC00844
ALDH23	0	3.21085	0.379	0.038	0	malignant cells	ALDH2
CYP2D6	0	3.20994	0.168	0.002	0	malignant cells	CYP2D6
MME	0	3.20969	0.173	0.003	0	malignant cells	MME
BCAM2	0	3.20156	0.306	0.016	0	malignant cells	BCAM
A1CF	0	3.19243	0.256	0.001	0	malignant cells	A1CF
F12	0	3.19037	0.21	0.004	0	malignant cells	F12
AKR1C2	0	3.1887	0.161	0.001	0	malignant cells	AKR1C2
CLDN3	0	3.18188	0.186	0	0	malignant cells	CLDN3
PYCR11	0	3.18045	0.18	0.009	0	malignant cells	PYCR1
ANXA10	0	3.17482	0.133	0	0	malignant cells	ANXA10
UGT2B10	0	3.1747	0.164	0	0	malignant cells	UGT2B10
UGT2B4	0	3.16132	0.184	0.001	0	malignant cells	UGT2B4
FAM3B	0	3.15886	0.21	0.001	0	malignant cells	FAM3B
RAMP11	0	3.14425	0.274	0.012	0	malignant cells	RAMP1
NR0B2	0	3.14297	0.191	0	0	malignant cells	NR0B2
PHLDA22	0	3.12859	0.202	0.03	0	malignant cells	PHLDA2
CPS1	0	3.12279	0.127	0.001	0	malignant cells	CPS1
CYP27A12	0	3.11954	0.252	0.014	0	malignant cells	CYP27A1
SDC4	0	3.11928	0.246	0.012	0	malignant cells	SDC4
GOLT1A	0	3.11795	0.263	0.001	0	malignant cells	GOLT1A
NNMT2	0	3.08814	0.136	0.012	0	malignant cells	NNMT
UBD	0	3.07518	0.148	0.002	0	malignant cells	UBD
EFNA11	0	3.07274	0.326	0.015	0	malignant cells	EFNA1
MEST1	0	3.07151	0.242	0.025	0	malignant cells	MEST
SPR	0	3.06902	0.265	0.009	0	malignant cells	SPR
PRAME	0	3.05673	0.134	0	0	malignant cells	PRAME
CDO1	0	3.04854	0.2	0.001	0	malignant cells	CDO1
ASCL21	0	3.04631	0.142	0.018	0	malignant cells	ASCL2
PAGE2B	0	3.04331	0.1	0	0	malignant cells	PAGE2B
PTPRF	0	3.03881	0.242	0.001	0	malignant cells	PTPRF
SLC13A3	0	3.02604	0.171	0.001	0	malignant cells	SLC13A3
SLC38A3	0	3.01752	0.205	0	0	malignant cells	SLC38A3
DPEP1	0	3.01126	0.133	0.001	0	malignant cells	DPEP1
PLPP2	0	3.01049	0.145	0.001	0	malignant cells	PLPP2
CDC42EP12	0	2.9947	0.22	0.014	0	malignant cells	CDC42EP1
ADH6	0	2.99397	0.204	0	0	malignant cells	ADH6
SNORC	0	2.98877	0.131	0.001	0	malignant cells	SNORC
HJV	0	2.98852	0.158	0	0	malignant cells	HJV
LECT2	0	2.98387	0.175	0	0	malignant cells	LECT2
ACSM2A	0	2.97988	0.154	0	0	malignant cells	ACSM2A
PEG10	0	2.97745	0.108	0.002	0	malignant cells	PEG10
ERBB3	0	2.97433	0.247	0.001	0	malignant cells	ERBB3
HGD	0	2.96839	0.233	0.001	0	malignant cells	HGD
PAGE1	0	2.96673	0.101	0	0	malignant cells	PAGE1
SERPINF11	0	2.94759	0.382	0.037	0	malignant cells	SERPINF1
SHROOM3	0	2.94086	0.122	0	0	malignant cells	SHROOM3
IDH13	0	2.93695	0.37	0.036	0	malignant cells	IDH1
ANXA3	0	2.93343	0.111	0.003	0	malignant cells	ANXA3
SLC39A5	0	2.92755	0.176	0	0	malignant cells	SLC39A5
HAO1	0	2.91507	0.182	0	0	malignant cells	HAO1
RAB133	0	2.91204	0.406	0.041	0	malignant cells	RAB13
FMO5	0	2.90421	0.226	0.004	0	malignant cells	FMO5
CPM3	0	2.89844	0.155	0.023	0	malignant cells	CPM
AGMO	0	2.89687	0.194	0	0	malignant cells	AGMO
ANPEP1	0	2.88351	0.25	0.011	0	malignant cells	ANPEP
GLYAT	0	2.88081	0.142	0	0	malignant cells	GLYAT
PAGE2	0	2.87835	0.111	0	0	malignant cells	PAGE2
CYSTM13	0	2.87363	0.438	0.069	0	malignant cells	CYSTM1
RHPN2	0	2.87324	0.157	0.002	0	malignant cells	RHPN2
HNMT2	0	2.85704	0.336	0.035	0	malignant cells	HNMT
MAL2	0	2.85419	0.14	0	0	malignant cells	MAL2
MLXIPL	0	2.8532	0.182	0.001	0	malignant cells	MLXIPL
ERRFI12	0	2.85087	0.242	0.019	0	malignant cells	ERRFI1
FN3K1	0	2.85036	0.311	0.018	0	malignant cells	FN3K
H1F03	0	2.84204	0.353	0.037	0	malignant cells	H1F0
ADI12	0	2.84132	0.516	0.127	0	malignant cells	ADI1
PTMS5	0	2.83955	0.551	0.086	0	malignant cells	PTMS
TSPAN62	0	2.83576	0.296	0.01	0	malignant cells	TSPAN6
ALDH1L1	0	2.83558	0.174	0	0	malignant cells	ALDH1L1
RIDA	0	2.82154	0.338	0.03	0	malignant cells	RIDA
EMP22	0	2.80978	0.295	0.018	0	malignant cells	EMP2
RNASE41	0	2.80802	0.207	0.007	0	malignant cells	RNASE4
ID12	0	2.78494	0.235	0.028	0	malignant cells	ID1
QPRT	0	2.78086	0.226	0.005	0	malignant cells	QPRT
CHST13	0	2.77422	0.179	0.003	0	malignant cells	CHST13
C8B	0	2.77075	0.167	0	0	malignant cells	C8B
HORMAD2-AS1	0	2.76427	0.152	0.001	0	malignant cells	HORMAD2-AS1
FBLN11	0	2.75761	0.173	0.006	0	malignant cells	FBLN1
PHYH2	0	2.75575	0.373	0.048	0	malignant cells	PHYH
SNCG2	0	2.74703	0.1	0.008	0	malignant cells	SNCG
MPST5	0	2.74294	0.435	0.051	0	malignant cells	MPST
CLDN2	0	2.74175	0.124	0	0	malignant cells	CLDN2
HSD17B2	0	2.73976	0.148	0	0	malignant cells	HSD17B2
AK4	0	2.73833	0.21	0.004	0	malignant cells	AK4
PGAM2	0	2.72814	0.116	0.001	0	malignant cells	PGAM2
SULT1C2	0	2.72668	0.136	0.001	0	malignant cells	SULT1C2
LTBR3	0	2.71773	0.289	0.029	0	malignant cells	LTBR
BHMT	0	2.71347	0.154	0	0	malignant cells	BHMT
MTTP	0	2.70067	0.189	0.001	0	malignant cells	MTTP
NAT8	0	2.69978	0.156	0	0	malignant cells	NAT8
MAOB	0	2.69951	0.212	0.004	0	malignant cells	MAOB
SPP11	0	2.69851	0.157	0.027	0	malignant cells	SPP1
SORD	0	2.69501	0.272	0.017	0	malignant cells	SORD
C8A	0	2.69265	0.175	0	0	malignant cells	C8A
LACTB2	0	2.69207	0.341	0.036	0	malignant cells	LACTB2
C5	0	2.68607	0.159	0.002	0	malignant cells	C5
MAT1A	0	2.68371	0.146	0	0	malignant cells	MAT1A
TTPA	0	2.67958	0.17	0	0	malignant cells	TTPA
ZNF5033	0	2.67734	0.154	0.014	0	malignant cells	ZNF503
MT1E3	0	2.67416	0.223	0.042	0	malignant cells	MT1E
UGT1A4	0	2.66756	0.111	0	0	malignant cells	UGT1A4
CYP4A11	0	2.66564	0.129	0	0	malignant cells	CYP4A11
LEPR1	0	2.65329	0.147	0.006	0	malignant cells	LEPR
CAMK2N11	0	2.6337	0.242	0.009	0	malignant cells	CAMK2N1
PDK42	0	2.63128	0.231	0.018	0	malignant cells	PDK4
CDH1	0	2.62017	0.15	0.002	0	malignant cells	CDH1
BACE22	0	2.61385	0.126	0.013	0	malignant cells	BACE2
NKD1	0	2.60675	0.161	0.006	0	malignant cells	NKD1
SQLE2	0	2.60382	0.27	0.03	0	malignant cells	SQLE
CRNDE	0	2.59959	0.193	0.005	0	malignant cells	CRNDE
AQP91	0	2.59635	0.186	0.009	0	malignant cells	AQP9
SEZ6L2	0	2.59428	0.145	0.001	0	malignant cells	SEZ6L2
ATF33	0	2.58939	0.287	0.076	0	malignant cells	ATF3
LIPC	0	2.58531	0.19	0.005	0	malignant cells	LIPC
STARD10	0	2.5832	0.324	0.023	0	malignant cells	STARD10
APOA5	0	2.58126	0.124	0	0	malignant cells	APOA5
CXADR	0	2.57626	0.228	0.004	0	malignant cells	CXADR
AC004862.1	0	2.57298	0.116	0	0	malignant cells	AC004862.1
SERPINA7	0	2.56265	0.134	0	0	malignant cells	SERPINA7
NECTIN23	0	2.55758	0.269	0.029	0	malignant cells	NECTIN2
ALDH1B1	0	2.55491	0.18	0.007	0	malignant cells	ALDH1B1
SERPINA3	0	2.54885	0.104	0	0	malignant cells	SERPINA3
DMKN	0	2.54852	0.149	0.005	0	malignant cells	DMKN
METTL7B	0	2.54286	0.188	0.002	0	malignant cells	METTL7B
PROX1	0	2.52835	0.203	0.003	0	malignant cells	PROX1
IGFBP22	0	2.52454	0.209	0.035	0	malignant cells	IGFBP2
RAB25	0	2.52123	0.101	0.003	0	malignant cells	RAB25
STEAP1	0	2.51673	0.153	0.001	0	malignant cells	STEAP1
HABP2	0	2.5162	0.161	0	0	malignant cells	HABP2
C1R1	0	2.51357	0.178	0.01	0	malignant cells	C1R
ASL2	0	2.51083	0.295	0.04	0	malignant cells	ASL
LMO71	0	2.50975	0.227	0.024	0	malignant cells	LMO7
ABCC6	0	2.50824	0.197	0.001	0	malignant cells	ABCC6
TMEM981	0	2.5058	0.164	0.006	0	malignant cells	TMEM98
GPRC5C2	0	2.50381	0.252	0.01	0	malignant cells	GPRC5C
MGST23	0	2.50025	0.331	0.041	0	malignant cells	MGST2
HMGCS1	0	2.49173	0.275	0.033	0	malignant cells	HMGCS1
SMLR1	0	2.48963	0.15	0	0	malignant cells	SMLR1
UGT1A1	0	2.48809	0.104	0	0	malignant cells	UGT1A1
CD1513	0	2.48177	0.447	0.085	0	malignant cells	CD151
LINC02532	0	2.4777	0.143	0	0	malignant cells	LINC02532
AMN	0	2.47625	0.221	0.007	0	malignant cells	AMN
SEMA3B	0	2.47421	0.146	0.002	0	malignant cells	SEMA3B
GSTM32	0	2.47421	0.334	0.037	0	malignant cells	GSTM3
FN13	0	2.47255	0.323	0.037	0	malignant cells	FN1
KLF5	0	2.47214	0.124	0.008	0	malignant cells	KLF5
ACSS3	0	2.46852	0.154	0.001	0	malignant cells	ACSS3
FGFR4	0	2.46564	0.178	0.001	0	malignant cells	FGFR4
EVA1A	0	2.46417	0.179	0.003	0	malignant cells	EVA1A
TMEM45B	0	2.45999	0.175	0.004	0	malignant cells	TMEM45B
FXYD2	0	2.45665	0.13	0.016	0	malignant cells	FXYD2
MYO1B2	0	2.45319	0.231	0.009	0	malignant cells	MYO1B
USH1C	0	2.4508	0.136	0	0	malignant cells	USH1C
ABCC31	0	2.44646	0.15	0.014	0	malignant cells	ABCC3
PKLR	0	2.44487	0.144	0	0	malignant cells	PKLR
RAB17	0	2.44336	0.172	0.001	0	malignant cells	RAB17
MFAP21	0	2.43968	0.101	0.005	0	malignant cells	MFAP2
TESC5	0	2.43611	0.213	0.044	0	malignant cells	TESC
MST1	0	2.43555	0.182	0.003	0	malignant cells	MST1
C20orf204	0	2.43162	0.141	0.007	0	malignant cells	C20orf204
RHOB4	0	2.42368	0.443	0.107	0	malignant cells	RHOB
GOLM11	0	2.4222	0.163	0.008	0	malignant cells	GOLM1
PIPOX	0	2.42086	0.157	0.003	0	malignant cells	PIPOX
ECHDC3	0	2.42086	0.213	0.006	0	malignant cells	ECHDC3
DSG2	0	2.40486	0.145	0.001	0	malignant cells	DSG2
CYR612	0	2.4041	0.15	0.011	0	malignant cells	CYR61
RND31	0	2.40274	0.132	0.008	0	malignant cells	RND3
DCDC2	0	2.39718	0.102	0	0	malignant cells	DCDC2
KCNQ1OT12	0	2.39595	0.145	0.023	0	malignant cells	KCNQ1OT1
PLA1A	0	2.3918	0.138	0.004	0	malignant cells	PLA1A
TPM13	0	2.39117	0.389	0.054	0	malignant cells	TPM1
TMEM97	0	2.38947	0.292	0.023	0	malignant cells	TMEM97
PRODH2	0	2.387	0.169	0	0	malignant cells	PRODH2
PAGE5	0	2.38009	0.103	0.002	0	malignant cells	PAGE5
ESPN	0	2.37756	0.188	0.004	0	malignant cells	ESPN
TOM1L1	0	2.37434	0.178	0.001	0	malignant cells	TOM1L1
UGT1A6	0	2.37343	0.11	0	0	malignant cells	UGT1A6
RTP3	0	2.3709	0.112	0	0	malignant cells	RTP3
ABCC2	0	2.36959	0.159	0.001	0	malignant cells	ABCC2
EPS8L3	0	2.36356	0.141	0	0	malignant cells	EPS8L3
RHOD	0	2.36277	0.18	0.005	0	malignant cells	RHOD
HAAO1	0	2.36092	0.212	0.012	0	malignant cells	HAAO
RTKN	0	2.34196	0.179	0.003	0	malignant cells	RTKN
F5	0	2.34004	0.249	0.019	0	malignant cells	F5
BAIAP2L1	0	2.33786	0.148	0.004	0	malignant cells	BAIAP2L1
TFF31	0	2.33573	0.134	0.004	0	malignant cells	TFF3
SOX9	0	2.33214	0.12	0.001	0	malignant cells	SOX9
SORBS22	0	2.32917	0.185	0.006	0	malignant cells	SORBS2
PLS32	0	2.31981	0.232	0.014	0	malignant cells	PLS3
FGGY	0	2.3184	0.219	0.014	0	malignant cells	FGGY
ATOX14	0	2.31786	0.491	0.152	0	malignant cells	ATOX1
GCSH1	0	2.31719	0.23	0.014	0	malignant cells	GCSH
PXMP24	0	2.31332	0.288	0.026	0	malignant cells	PXMP2
DDC	0	2.31031	0.136	0	0	malignant cells	DDC
MGLL4	0	2.30888	0.187	0.024	0	malignant cells	MGLL
CTTN2	0	2.27668	0.198	0.011	0	malignant cells	CTTN
FSCN13	0	2.27158	0.178	0.022	0	malignant cells	FSCN1
PRDX45	0	2.26587	0.458	0.093	0	malignant cells	PRDX4
FGF131	0	2.26131	0.136	0.002	0	malignant cells	FGF13
MYH14	0	2.25247	0.152	0	0	malignant cells	MYH14
DST3	0	2.24957	0.252	0.034	0	malignant cells	DST
FAM213A2	0	2.24874	0.35	0.034	0	malignant cells	FAM213A
ALDH4A1	0	2.24548	0.183	0.003	0	malignant cells	ALDH4A1
CADM11	0	2.24307	0.179	0.011	0	malignant cells	CADM1
PLOD22	0	2.24095	0.167	0.006	0	malignant cells	PLOD2
DCXR	0	2.23377	0.551	0.231	0	malignant cells	DCXR
TSPAN133	0	2.233	0.11	0.011	0	malignant cells	TSPAN13
LAPTM4B2	0	2.23101	0.202	0.012	0	malignant cells	LAPTM4B
FAH	0	2.22183	0.204	0.017	0	malignant cells	FAH
AFMID1	0	2.21686	0.208	0.012	0	malignant cells	AFMID
PLA2G12B	0	2.21117	0.152	0	0	malignant cells	PLA2G12B
SERPINA10	0	2.21064	0.155	0	0	malignant cells	SERPINA10
CCND13	0	2.20943	0.236	0.027	0	malignant cells	CCND1
CES2	0	2.20497	0.269	0.039	0	malignant cells	CES2
DYNC1I1	0	2.20244	0.126	0.002	0	malignant cells	DYNC1I1
COBLL13	0	2.1908	0.182	0.01	0	malignant cells	COBLL1
PHYHIPL	0	2.18943	0.133	0	0	malignant cells	PHYHIPL
PBLD	0	2.18456	0.148	0.003	0	malignant cells	PBLD
SPATS2L3	0	2.18441	0.315	0.042	0	malignant cells	SPATS2L
DSC21	0	2.17771	0.134	0.012	0	malignant cells	DSC2
AIG14	0	2.17462	0.371	0.051	0	malignant cells	AIG1
DEPP12	0	2.17114	0.168	0.01	0	malignant cells	DEPP1
VIL1	0	2.17057	0.118	0	0	malignant cells	VIL1
GRB7	0	2.15907	0.13	0	0	malignant cells	GRB7
FAM114A12	0	2.14757	0.192	0.012	0	malignant cells	FAM114A1
ALDH7A12	0	2.14282	0.205	0.013	0	malignant cells	ALDH7A1
GLTPD2	0	2.14239	0.11	0.001	0	malignant cells	GLTPD2
ITIH4	0	2.1387	0.117	0.001	0	malignant cells	ITIH4
F7	0	2.13643	0.138	0	0	malignant cells	F7
OCLN	0	2.134	0.151	0.002	0	malignant cells	OCLN
DECR2	0	2.13228	0.205	0.008	0	malignant cells	DECR2
OLFML31	0	2.12483	0.102	0.01	0	malignant cells	OLFML3
C6	0	2.12052	0.12	0	0	malignant cells	C6
FOXA3	0	2.11999	0.143	0	0	malignant cells	FOXA3
JUP3	0	2.11324	0.212	0.025	0	malignant cells	JUP
CFI2	0	2.10721	0.149	0.003	0	malignant cells	CFI
RHBG	0	2.10229	0.117	0	0	malignant cells	RHBG
TMEM86B	0	2.09504	0.136	0.004	0	malignant cells	TMEM86B
CMBL	0	2.09294	0.315	0.036	0	malignant cells	CMBL
CDHR5	0	2.08241	0.127	0	0	malignant cells	CDHR5
OSGIN1	0	2.07999	0.134	0.003	0	malignant cells	OSGIN1
SLC10A1	0	2.07752	0.108	0.001	0	malignant cells	SLC10A1
FNBP1L2	0	2.07179	0.181	0.008	0	malignant cells	FNBP1L
CDKN2A2	0	2.07146	0.221	0.028	0	malignant cells	CDKN2A
P4HA21	0	2.07136	0.157	0.007	0	malignant cells	P4HA2
TMEM54	0	2.06962	0.103	0.002	0	malignant cells	TMEM54
RDH5	0	2.06473	0.124	0.002	0	malignant cells	RDH5
FASN	0	2.05524	0.199	0.019	0	malignant cells	FASN
LINC01485	0	2.05278	0.11	0	0	malignant cells	LINC01485
HIBADH1	0	2.0514	0.35	0.056	0	malignant cells	HIBADH
TGM23	0	2.04626	0.17	0.019	0	malignant cells	TGM2
CST32	0	2.04521	0.686	0.128	0	malignant cells	CST3
GRINA4	0	2.04191	0.53	0.164	0	malignant cells	GRINA
PTPRK2	0	2.04152	0.223	0.019	0	malignant cells	PTPRK
CDC42BPA2	0	2.03945	0.161	0.009	0	malignant cells	CDC42BPA
IFITM33	0	2.03716	0.748	0.258	0	malignant cells	IFITM3
SLC4A4	0	2.03036	0.143	0.005	0	malignant cells	SLC4A4
MYO62	0	2.0266	0.163	0.013	0	malignant cells	MYO6
CTNND13	0	2.02294	0.205	0.03	0	malignant cells	CTNND1
SLC25A133	0	2.02047	0.302	0.035	0	malignant cells	SLC25A13
MSMO1	0	2.01995	0.28	0.033	0	malignant cells	MSMO1
CKAP43	0	2.01556	0.242	0.036	0	malignant cells	CKAP4
MEIS22	0	2.0117	0.115	0.006	0	malignant cells	MEIS2
UPB1	0	2.01027	0.119	0.002	0	malignant cells	UPB1
CGN	0	2.00235	0.115	0.001	0	malignant cells	CGN
CREB3L3	0	1.9997	0.102	0.001	0	malignant cells	CREB3L3
TSC22D12	0	1.99496	0.339	0.046	0	malignant cells	TSC22D1
SLC29A13	0	1.99437	0.224	0.027	0	malignant cells	SLC29A1
PROS12	0	1.99343	0.159	0.01	0	malignant cells	PROS1
COBL	0	1.99338	0.119	0	0	malignant cells	COBL
ACSM5	0	1.99268	0.116	0.002	0	malignant cells	ACSM5
FAT11	0	1.99047	0.134	0.005	0	malignant cells	FAT1
FKBP102	0	1.98517	0.102	0.009	0	malignant cells	FKBP10
KIAA1522	0	1.98266	0.119	0.002	0	malignant cells	KIAA1522
EGFR1	0	1.98178	0.125	0.003	0	malignant cells	EGFR
TMEM92	0	1.98019	0.343	0.059	0	malignant cells	TMEM9
2023-03-21	0	1.97744	0.143	0.004	0	malignant cells	2023-03-02
C1orf53	0	1.97279	0.152	0.004	0	malignant cells	C1orf53
GUSB4	0	1.9699	0.352	0.093	0	malignant cells	GUSB
TUBB2A1	0	1.96777	0.311	0.053	0	malignant cells	TUBB2A
HNF4A	0	1.96585	0.15	0	0	malignant cells	HNF4A
REEP6	0	1.96166	0.192	0.012	0	malignant cells	REEP6
CHMP4C	0	1.9589	0.121	0.001	0	malignant cells	CHMP4C
DDR1	0	1.9587	0.122	0.004	0	malignant cells	DDR1
TPD52L1	0	1.95776	0.14	0.002	0	malignant cells	TPD52L1
UGDH1	0	1.95627	0.203	0.019	0	malignant cells	UGDH
TJP12	0	1.95601	0.165	0.011	0	malignant cells	TJP1
CNN32	0	1.95421	0.255	0.021	0	malignant cells	CNN3
BLVRB3	0	1.95352	0.417	0.084	0	malignant cells	BLVRB
GNG4	0	1.95232	0.116	0.005	0	malignant cells	GNG4
GPT	0	1.95044	0.128	0.001	0	malignant cells	GPT
ANXA9	0	1.94998	0.13	0.001	0	malignant cells	ANXA9
SLCO1B1	0	1.94932	0.103	0	0	malignant cells	SLCO1B1
ACAT14	0	1.94665	0.331	0.068	0	malignant cells	ACAT1
HSPB81	0	1.94576	0.102	0.006	0	malignant cells	HSPB8
NOL31	0	1.94083	0.153	0.009	0	malignant cells	NOL3
SLC16A11	0	1.93969	0.137	0.009	0	malignant cells	SLC16A11
SPTSSA4	0	1.93702	0.281	0.049	0	malignant cells	SPTSSA
KIF12	0	1.93451	0.106	0	0	malignant cells	KIF12
LDLR1	0	1.93173	0.159	0.019	0	malignant cells	LDLR
HYAL11	0	1.92764	0.158	0.002	0	malignant cells	HYAL1
PACSIN3	0	1.92717	0.17	0.008	0	malignant cells	PACSIN3
ALDH3A21	0	1.91668	0.285	0.036	0	malignant cells	ALDH3A2
CYP51A11	0	1.91382	0.24	0.029	0	malignant cells	CYP51A1
C22	0	1.91062	0.186	0.02	0	malignant cells	C2
PLOD14	0	1.91049	0.204	0.027	0	malignant cells	PLOD1
CHPT12	0	1.90946	0.261	0.028	0	malignant cells	CHPT1
PLPPR1	0	1.90728	0.107	0	0	malignant cells	PLPPR1
SEPT102	0	1.90655	0.185	0.017	0	malignant cells	2023-09-10
PPIC2	0	1.90464	0.179	0.015	0	malignant cells	PPIC
OAF2	0	1.89905	0.182	0.01	0	malignant cells	OAF
GPX33	0	1.8983	0.219	0.024	0	malignant cells	GPX3
AC007405.3	0	1.89707	0.111	0.001	0	malignant cells	AC007405.3
AC022613.1	0	1.89666	0.118	0	0	malignant cells	AC022613.1
BMP4	0	1.89511	0.118	0.003	0	malignant cells	BMP4
CSRP22	0	1.89439	0.155	0.011	0	malignant cells	CSRP2
SPINT11	0	1.89424	0.118	0.014	0	malignant cells	SPINT1
CHDH	0	1.89111	0.126	0.002	0	malignant cells	CHDH
ASPDH	0	1.8885	0.1	0	0	malignant cells	ASPDH
WWTR12	0	1.88789	0.112	0.01	0	malignant cells	WWTR1
CHPF3	0	1.88092	0.233	0.022	0	malignant cells	CHPF
GALE1	0	1.87686	0.223	0.022	0	malignant cells	GALE
HSD3B71	0	1.87467	0.17	0.013	0	malignant cells	HSD3B7
TSPAN122	0	1.87162	0.112	0.004	0	malignant cells	TSPAN12
METTL7A4	0	1.86875	0.198	0.027	0	malignant cells	METTL7A
TMEM220	0	1.8627	0.189	0.015	0	malignant cells	TMEM220
STXBP6	0	1.86082	0.123	0.001	0	malignant cells	STXBP6
IRF6	0	1.86054	0.121	0.001	0	malignant cells	IRF6
FOXA2	0	1.85766	0.129	0	0	malignant cells	FOXA2
FUOM1	0	1.85645	0.36	0.078	0	malignant cells	FUOM
MPZL21	0	1.85171	0.131	0.014	0	malignant cells	MPZL2
CRYZ	0	1.84833	0.301	0.038	0	malignant cells	CRYZ
CPN2	0	1.84677	0.115	0	0	malignant cells	CPN2
FARP12	0	1.84604	0.16	0.015	0	malignant cells	FARP1
EXOSC42	0	1.84595	0.316	0.054	0	malignant cells	EXOSC4
TMEM561	0	1.84084	0.14	0.003	0	malignant cells	TMEM56
ZFHX4	0	1.8371	0.111	0.001	0	malignant cells	ZFHX4
SLC39A4	0	1.834	0.294	0.053	0	malignant cells	SLC39A4
AFDN2	0	1.83365	0.179	0.016	0	malignant cells	AFDN
CALD12	0	1.83285	0.369	0.023	0	malignant cells	CALD1
DNALI1	0	1.83121	0.118	0.002	0	malignant cells	DNALI1
MSRB11	0	1.82624	0.257	0.034	0	malignant cells	MSRB1
GMNN2	0	1.82547	0.185	0.022	0	malignant cells	GMNN
C9orf32	0	1.824	0.2	0.017	0	malignant cells	C9orf3
BNIP31	0	1.82302	0.394	0.082	0	malignant cells	BNIP3
CD593	0	1.82276	0.216	0.033	0	malignant cells	CD59
TM7SF2	0	1.82107	0.307	0.044	0	malignant cells	TM7SF2
FUCA24	0	1.81945	0.293	0.052	0	malignant cells	FUCA2
ENAH2	0	1.81816	0.124	0.007	0	malignant cells	ENAH
KRTCAP3	0	1.81678	0.129	0.018	0	malignant cells	KRTCAP3
PRDX16	0	1.81599	0.758	0.374	0	malignant cells	PRDX1
PTK22	0	1.81051	0.201	0.019	0	malignant cells	PTK2
CRB3	0	1.80963	0.158	0.006	0	malignant cells	CRB3
PKIB	0	1.8094	0.114	0.006	0	malignant cells	PKIB
MLPH	0	1.80883	0.109	0.001	0	malignant cells	MLPH
C17orf58	0	1.80742	0.157	0.011	0	malignant cells	C17orf58
BIK1	0	1.80513	0.15	0.012	0	malignant cells	BIK
HSD17B14	0	1.80009	0.124	0.012	0	malignant cells	HSD17B14
PDLIM14	0	1.78942	0.316	0.051	0	malignant cells	PDLIM1
TRIQK1	0	1.78381	0.155	0.01	0	malignant cells	TRIQK
SLC39A141	0	1.7828	0.16	0.007	0	malignant cells	SLC39A14
NR2F6	0	1.7814	0.166	0.009	0	malignant cells	NR2F6
SLC13A5	0	1.78048	0.101	0	0	malignant cells	SLC13A5
CTNNAL14	0	1.77886	0.158	0.015	0	malignant cells	CTNNAL1
DNAJC121	0	1.77726	0.118	0.003	0	malignant cells	DNAJC12
UCK21	0	1.77642	0.166	0.016	0	malignant cells	UCK2
GGT1	0	1.77496	0.166	0.016	0	malignant cells	GGT1
PIR1	0	1.77491	0.113	0.005	0	malignant cells	PIR
ERBB2	0	1.77291	0.126	0.005	0	malignant cells	ERBB2
RHOBTB32	0	1.76926	0.188	0.018	0	malignant cells	RHOBTB3
ECHS11	0	1.76204	0.516	0.164	0	malignant cells	ECHS1
GRTP1	0	1.76052	0.136	0.001	0	malignant cells	GRTP1
MRPL132	0	1.75787	0.419	0.103	0	malignant cells	MRPL13
NEDD4L	0	1.75762	0.125	0.006	0	malignant cells	NEDD4L
RNF43	0	1.75204	0.104	0.001	0	malignant cells	RNF43
VEGFA2	0	1.74475	0.171	0.022	0	malignant cells	VEGFA
PDGFA1	0	1.73925	0.12	0.007	0	malignant cells	PDGFA
SMPDL3A1	0	1.73739	0.152	0.013	0	malignant cells	SMPDL3A
PC	0	1.73715	0.13	0.003	0	malignant cells	PC
DGAT2	0	1.72844	0.118	0.002	0	malignant cells	DGAT2
GCKR	0	1.72695	0.1	0	0	malignant cells	GCKR
PCK22	0	1.72553	0.223	0.04	0	malignant cells	PCK2
SLC40A13	0	1.7247	0.364	0.065	0	malignant cells	SLC40A1
THNSL21	0	1.71418	0.139	0.006	0	malignant cells	THNSL2
CENPX1	0	1.71124	0.479	0.133	0	malignant cells	CENPX
ZDHHC91	0	1.71097	0.155	0.008	0	malignant cells	ZDHHC9
TP53I33	0	1.70921	0.181	0.023	0	malignant cells	TP53I3
SLC37A4	0	1.70786	0.205	0.022	0	malignant cells	SLC37A4
HYI3	0	1.70688	0.309	0.052	0	malignant cells	HYI
MPC21	0	1.70555	0.586	0.204	0	malignant cells	MPC2
BPHL	0	1.70419	0.213	0.017	0	malignant cells	BPHL
SH2D4A	0	1.7031	0.118	0.002	0	malignant cells	SH2D4A
TNFRSF211	0	1.70212	0.104	0.009	0	malignant cells	TNFRSF21
TBX3	0	1.7008	0.105	0.002	0	malignant cells	TBX3
VKORC1L1	0	1.69976	0.13	0.012	0	malignant cells	VKORC1L1
FBXO2	0	1.69734	0.136	0.008	0	malignant cells	FBXO2
RRBP14	0	1.69019	0.323	0.078	0	malignant cells	RRBP1
SLC27A5	0	1.68466	0.243	0.045	0	malignant cells	SLC27A5
CPQ3	0	1.68437	0.267	0.051	0	malignant cells	CPQ
SLC5A6	0	1.68216	0.168	0.018	0	malignant cells	SLC5A6
ACAA21	0	1.68071	0.325	0.064	0	malignant cells	ACAA2
NEU4	0	1.67914	0.103	0.002	0	malignant cells	NEU4
CYP7B11	0	1.67753	0.115	0.004	0	malignant cells	CYP7B1
STAP2	0	1.67636	0.154	0.008	0	malignant cells	STAP2
EHHADH	0	1.67424	0.121	0.004	0	malignant cells	EHHADH
COL18A12	0	1.67024	0.25	0.028	0	malignant cells	COL18A1
LRP51	0	1.67011	0.147	0.008	0	malignant cells	LRP5
SMOC1	0	1.66895	0.112	0.001	0	malignant cells	SMOC1
ABHD23	0	1.66368	0.269	0.045	0	malignant cells	ABHD2
VWA11	0	1.65982	0.135	0.004	0	malignant cells	VWA1
STBD1	0	1.65651	0.108	0.002	0	malignant cells	STBD1
MACROD11	0	1.65623	0.2	0.019	0	malignant cells	MACROD1
CCL15	0	1.65514	0.106	0	0	malignant cells	CCL15
NET12	0	1.65226	0.174	0.023	0	malignant cells	NET1
RBPMS3	0	1.6515	0.157	0.015	0	malignant cells	RBPMS
AL445524.1	0	1.6488	0.149	0.012	0	malignant cells	AL445524.1
DNAJC221	0	1.64746	0.115	0.001	0	malignant cells	DNAJC22
MYO5B	0	1.64508	0.103	0.001	0	malignant cells	MYO5B
POR3	0	1.64108	0.298	0.053	0	malignant cells	POR
RAB3IP	0	1.63895	0.182	0.034	0	malignant cells	RAB3IP
MAGI12	0	1.63826	0.113	0.005	0	malignant cells	MAGI1
TRIM472	0	1.63473	0.151	0.019	0	malignant cells	TRIM47
GNG122	0	1.63398	0.135	0.009	0	malignant cells	GNG12
PAWR1	0	1.63152	0.14	0.008	0	malignant cells	PAWR
AP003716.1	0	1.62685	0.101	0.004	0	malignant cells	AP003716.1
IL13RA13	0	1.62601	0.187	0.029	0	malignant cells	IL13RA1
SMIM1	0	1.62463	0.152	0.01	0	malignant cells	SMIM1
LSR	0	1.62362	0.264	0.043	0	malignant cells	LSR
LDHD	0	1.6235	0.111	0.003	0	malignant cells	LDHD
RAI142	0	1.62171	0.108	0.006	0	malignant cells	RAI14
TPST11	0	1.62131	0.106	0.007	0	malignant cells	TPST1
AL355338.1	0	1.62011	0.127	0.008	0	malignant cells	AL355338.1
PREB2	0	1.61973	0.275	0.062	0	malignant cells	PREB
CHKA	0	1.61889	0.151	0.015	0	malignant cells	CHKA
CDH21	0	1.61857	0.116	0.002	0	malignant cells	CDH2
ST141	0	1.61649	0.117	0.009	0	malignant cells	ST14
FKBP92	0	1.61544	0.12	0.01	0	malignant cells	FKBP9
NADK2	0	1.61516	0.159	0.008	0	malignant cells	NADK2
SNX71	0	1.61065	0.109	0.007	0	malignant cells	SNX7
C2orf72	0	1.6103	0.112	0	0	malignant cells	C2orf72
GRB101	0	1.61006	0.118	0.007	0	malignant cells	GRB10
GNAI12	0	1.60721	0.127	0.009	0	malignant cells	GNAI1
LINC01006	0	1.60471	0.138	0.008	0	malignant cells	LINC01006
PLA2G165	0	1.59966	0.296	0.067	0	malignant cells	PLA2G16
TSPAN92	0	1.59926	0.119	0.007	0	malignant cells	TSPAN9
LLGL2	0	1.59915	0.13	0.01	0	malignant cells	LLGL2
KCTD3	0	1.5978	0.125	0.005	0	malignant cells	KCTD3
ZNF7042	0	1.59639	0.101	0.007	0	malignant cells	ZNF704
CLDN12	0	1.59465	0.122	0.002	0	malignant cells	CLDN12
NCKAP12	0	1.59434	0.136	0.009	0	malignant cells	NCKAP1
ALDH6A11	0	1.59271	0.198	0.027	0	malignant cells	ALDH6A1
WDR72	0	1.58927	0.106	0	0	malignant cells	WDR72
ARHGAP292	0	1.58637	0.168	0.014	0	malignant cells	ARHGAP29
GAMT1	0	1.58615	0.381	0.115	0	malignant cells	GAMT
MORN21	0	1.58598	0.176	0.016	0	malignant cells	MORN2
CTSF2	0	1.58552	0.238	0.035	0	malignant cells	CTSF
PECR	0	1.58413	0.224	0.035	0	malignant cells	PECR
FAM83H	0	1.57893	0.11	0.002	0	malignant cells	FAM83H
AHCY2	0	1.57646	0.384	0.104	0	malignant cells	AHCY
HS6ST1	0	1.57617	0.109	0.008	0	malignant cells	HS6ST1
MARVELD2	0	1.57513	0.11	0.001	0	malignant cells	MARVELD2
AR	0	1.57466	0.106	0.003	0	malignant cells	AR
RORC	0	1.56803	0.157	0.007	0	malignant cells	RORC
FAM92A1	0	1.5649	0.117	0.009	0	malignant cells	FAM92A
GPAM	0	1.5646	0.122	0.006	0	malignant cells	GPAM
HSPB12	0	1.56071	0.788	0.489	0	malignant cells	HSPB1
RAB40B	0	1.5601	0.118	0.011	0	malignant cells	RAB40B
NDUFC22	0	1.55872	0.276	0.06	0	malignant cells	NDUFC2
NFIB2	0	1.55342	0.153	0.013	0	malignant cells	NFIB
ALCAM1	0	1.54731	0.189	0.028	0	malignant cells	ALCAM
GLMP3	0	1.54272	0.333	0.078	0	malignant cells	GLMP
CBR13	0	1.53915	0.369	0.093	0	malignant cells	CBR1
STK31	0	1.5382	0.137	0.013	0	malignant cells	STK3
FBXO171	0	1.53811	0.113	0.003	0	malignant cells	FBXO17
RAB323	0	1.53734	0.201	0.038	0	malignant cells	RAB32
ACOX2	0	1.53665	0.108	0.003	0	malignant cells	ACOX2
CD634	0	1.53612	0.621	0.229	0	malignant cells	CD63
FZD5	0	1.53495	0.105	0.002	0	malignant cells	FZD5
LBX2-AS1	0	1.53319	0.109	0.005	0	malignant cells	LBX2-AS1
HIGD1A1	0	1.53294	0.172	0.023	0	malignant cells	HIGD1A
BOK1	0	1.52121	0.123	0.003	0	malignant cells	BOK
LAMP23	0	1.52076	0.324	0.075	0	malignant cells	LAMP2
PCYOX12	0	1.52068	0.212	0.027	0	malignant cells	PCYOX1
1942-09-01	0	1.52027	0.11	0.011	0	malignant cells	2023-09-04
APLP23	0	1.52011	0.398	0.1	0	malignant cells	APLP2
ENTPD5	0	1.51749	0.154	0.011	0	malignant cells	ENTPD5
C1orf1981	0	1.51534	0.103	0.008	0	malignant cells	C1orf198
TRAF42	0	1.51278	0.205	0.03	0	malignant cells	TRAF4
PLOD34	0	1.51218	0.232	0.045	0	malignant cells	PLOD3
GPAA12	0	1.50898	0.435	0.135	0	malignant cells	GPAA1
BCAR12	0	1.50674	0.1	0.006	0	malignant cells	BCAR1
CTNNA13	0	1.5028	0.248	0.051	0	malignant cells	CTNNA1
ARHGEF122	0	1.49801	0.152	0.015	0	malignant cells	ARHGEF12
EXT11	0	1.49211	0.114	0.01	0	malignant cells	EXT1
DUSP33	0	1.49151	0.188	0.028	0	malignant cells	DUSP3
CNKSR31	0	1.48582	0.106	0.004	0	malignant cells	CNKSR3
WASL2	0	1.48405	0.293	0.048	0	malignant cells	WASL
PLLP	0	1.48367	0.125	0.016	0	malignant cells	PLLP
TOR1AIP23	0	1.4811	0.24	0.035	0	malignant cells	TOR1AIP2
PRDX34	0	1.47656	0.492	0.155	0	malignant cells	PRDX3
SULT1A12	0	1.47442	0.235	0.042	0	malignant cells	SULT1A1
PCSK6	0	1.47132	0.112	0.002	0	malignant cells	PCSK6
HOMER2	0	1.4694	0.113	0.006	0	malignant cells	HOMER2
DAP4	0	1.46701	0.349	0.082	0	malignant cells	DAP
WDR343	0	1.46516	0.17	0.022	0	malignant cells	WDR34
WLS2	0	1.46337	0.104	0.012	0	malignant cells	WLS
DHCR7	0	1.46199	0.184	0.021	0	malignant cells	DHCR7
MAP1LC3A2	0	1.45865	0.215	0.038	0	malignant cells	MAP1LC3A
PLXNB23	0	1.45843	0.181	0.03	0	malignant cells	PLXNB2
C4B	0	1.4546	0.105	0.001	0	malignant cells	C4B
CERS23	0	1.45179	0.341	0.072	0	malignant cells	CERS2
TMEM14A3	0	1.44669	0.346	0.069	0	malignant cells	TMEM14A
GOT11	0	1.4438	0.232	0.037	0	malignant cells	GOT1
TSPAN43	0	1.44204	0.217	0.044	0	malignant cells	TSPAN4
LAPTM4A4	0	1.44139	0.53	0.192	0	malignant cells	LAPTM4A
TXN7	0	1.43539	0.648	0.304	0	malignant cells	TXN
HMGB32	0	1.4351	0.167	0.026	0	malignant cells	HMGB3
NME12	0	1.43279	0.196	0.035	0	malignant cells	NME1
COPRS2	0	1.42397	0.15	0.019	0	malignant cells	COPRS
ACOX11	0	1.42231	0.222	0.036	0	malignant cells	ACOX1
LAMC12	0	1.42135	0.126	0.011	0	malignant cells	LAMC1
PLXNB1	0	1.42092	0.11	0.004	0	malignant cells	PLXNB1
PSMB53	0	1.41939	0.445	0.121	0	malignant cells	PSMB5
CKS1B2	0	1.41565	0.269	0.055	0	malignant cells	CKS1B
TPD521	0	1.41408	0.195	0.027	0	malignant cells	TPD52
CLDN15	0	1.41319	0.11	0.006	0	malignant cells	CLDN15
AGRN2	0	1.41158	0.139	0.017	0	malignant cells	AGRN
CLMN1	0	1.41116	0.135	0.012	0	malignant cells	CLMN
ARL4D1	0	1.40816	0.145	0.019	0	malignant cells	ARL4D
TNKS1BP12	0	1.40711	0.118	0.01	0	malignant cells	TNKS1BP1
LYPLAL11	0	1.40636	0.273	0.05	0	malignant cells	LYPLAL1
AP1S11	0	1.40603	0.345	0.079	0	malignant cells	AP1S1
HSD17B43	0	1.40547	0.251	0.052	0	malignant cells	HSD17B4
SEPHS21	0	1.4027	0.435	0.125	0	malignant cells	SEPHS2
CIDEB	0	1.40154	0.186	0.027	0	malignant cells	CIDEB
HMGCL	0	1.40134	0.25	0.039	0	malignant cells	HMGCL
TMEM2054	0	1.39934	0.361	0.089	0	malignant cells	TMEM205
QDPR1	0	1.3956	0.264	0.052	0	malignant cells	QDPR
RDH10	0	1.3945	0.106	0.005	0	malignant cells	RDH10
TNS33	0	1.39376	0.15	0.024	0	malignant cells	TNS3
OBSL11	0	1.38951	0.102	0.003	0	malignant cells	OBSL1
SLC22A181	0	1.38901	0.199	0.037	0	malignant cells	SLC22A18
GOLIM43	0	1.3877	0.168	0.026	0	malignant cells	GOLIM4
LAMA52	0	1.38562	0.1	0.007	0	malignant cells	LAMA5
ISOC23	0	1.38472	0.336	0.069	0	malignant cells	ISOC2
ARSD	0	1.38195	0.133	0.013	0	malignant cells	ARSD
RHOC4	0	1.37947	0.284	0.07	0	malignant cells	RHOC
FBP11	0	1.37879	0.221	0.048	0	malignant cells	FBP1
HACD32	0	1.37749	0.353	0.08	0	malignant cells	HACD3
SLC27A2	0	1.37689	0.11	0.005	0	malignant cells	SLC27A2
PDIA52	0	1.37203	0.148	0.015	0	malignant cells	PDIA5
GALK14	0	1.372	0.255	0.05	0	malignant cells	GALK1
HHEX2	0	1.3699	0.124	0.014	0	malignant cells	HHEX
FBLIM12	0	1.36857	0.1	0.009	0	malignant cells	FBLIM1
SLC43A1	0	1.36815	0.162	0.014	0	malignant cells	SLC43A1
SH3D192	0	1.36765	0.111	0.007	0	malignant cells	SH3D19
ECH13	0	1.36663	0.34	0.084	0	malignant cells	ECH1
NEK62	0	1.36103	0.164	0.027	0	malignant cells	NEK6
CDC42EP42	0	1.3599	0.113	0.007	0	malignant cells	CDC42EP4
FAM3C4	0	1.35571	0.24	0.045	0	malignant cells	FAM3C
SH3BGRL21	0	1.35484	0.109	0.004	0	malignant cells	SH3BGRL2
MTFR1	0	1.34815	0.132	0.01	0	malignant cells	MTFR1
PRKAB21	0	1.34484	0.154	0.017	0	malignant cells	PRKAB2
PYGL1	0	1.34089	0.141	0.022	0	malignant cells	PYGL
NR2F22	0	1.33788	0.142	0.014	0	malignant cells	NR2F2
VKORC13	0	1.33733	0.21	0.031	0	malignant cells	VKORC1
TEAD22	0	1.33566	0.102	0.007	0	malignant cells	TEAD2
SLC25A43	0	1.335	0.23	0.033	0	malignant cells	SLC25A4
SHROOM1	0	1.33463	0.107	0.003	0	malignant cells	SHROOM1
ITGB53	0	1.33206	0.117	0.014	0	malignant cells	ITGB5
APTR	0	1.3291	0.125	0.011	0	malignant cells	APTR
CTSH4	0	1.32759	0.369	0.104	0	malignant cells	CTSH
POP72	0	1.32755	0.284	0.069	0	malignant cells	POP7
NAPRT2	0	1.3271	0.298	0.062	0	malignant cells	NAPRT
MSRB23	0	1.32641	0.228	0.037	0	malignant cells	MSRB2
TRAPPC9	0	1.32555	0.178	0.032	0	malignant cells	TRAPPC9
DECR11	0	1.32147	0.471	0.165	0	malignant cells	DECR1
DEPTOR1	0	1.32119	0.1	0.008	0	malignant cells	DEPTOR
CISD32	0	1.32105	0.469	0.142	0	malignant cells	CISD3
IMPAD12	0	1.32067	0.167	0.022	0	malignant cells	IMPAD1
THEM61	0	1.31361	0.19	0.029	0	malignant cells	THEM6
SHMT12	0	1.30972	0.18	0.028	0	malignant cells	SHMT1
TMEM120A2	0	1.30781	0.309	0.063	0	malignant cells	TMEM120A
IL1R12	0	1.30219	0.109	0.009	0	malignant cells	IL1R1
MRPL152	0	1.30204	0.312	0.071	0	malignant cells	MRPL15
ECI11	0	1.29102	0.181	0.019	0	malignant cells	ECI1
MFSD3	0	1.29023	0.182	0.022	0	malignant cells	MFSD3
ALAS11	0	1.28478	0.253	0.051	0	malignant cells	ALAS1
PLPP32	0	1.28366	0.165	0.012	0	malignant cells	PLPP3
PHYHD11	0	1.27986	0.11	0.006	0	malignant cells	PHYHD1
CYP2J2	0	1.27824	0.1	0.002	0	malignant cells	CYP2J2
PLEKHA51	0	1.27713	0.192	0.026	0	malignant cells	PLEKHA5
SSFA23	0	1.27347	0.18	0.033	0	malignant cells	SSFA2
ETFB1	0	1.26985	0.411	0.133	0	malignant cells	ETFB
TMEM53	0	1.26976	0.139	0.013	0	malignant cells	TMEM53
CEBPD3	0	1.26935	0.299	0.063	0	malignant cells	CEBPD
HSBP13	0	1.26655	0.436	0.139	0	malignant cells	HSBP1
KIF1C2	0	1.26382	0.153	0.017	0	malignant cells	KIF1C
DERA3	0	1.26346	0.258	0.055	0	malignant cells	DERA
DAG12	0	1.25141	0.131	0.012	0	malignant cells	DAG1
RCN13	0	1.2509	0.201	0.038	0	malignant cells	RCN1
MRPS243	0	1.2507	0.26	0.057	0	malignant cells	MRPS24
INSR1	0	1.24429	0.122	0.01	0	malignant cells	INSR
MMAB	0	1.24212	0.243	0.043	0	malignant cells	MMAB
CALU4	0	1.24007	0.279	0.071	0	malignant cells	CALU
SESTD12	0	1.23609	0.123	0.017	0	malignant cells	SESTD1
CEBPA1	0	1.23418	0.113	0.014	0	malignant cells	CEBPA
COA33	0	1.23407	0.435	0.132	0	malignant cells	COA3
LMNA5	0	1.23318	0.429	0.127	0	malignant cells	LMNA
JPT2	0	1.23226	0.155	0.019	0	malignant cells	JPT2
MGAT4B1	0	1.23124	0.162	0.02	0	malignant cells	MGAT4B
PPARA	0	1.23049	0.131	0.012	0	malignant cells	PPARA
SLC39A15	0	1.22952	0.273	0.066	0	malignant cells	SLC39A1
SMARCA11	0	1.22766	0.112	0.006	0	malignant cells	SMARCA1
TCEAL43	0	1.22732	0.304	0.074	0	malignant cells	TCEAL4
PXDC11	0	1.22572	0.108	0.011	0	malignant cells	PXDC1
EPDR1	0	1.21719	0.114	0.006	0	malignant cells	EPDR1
TUSC31	0	1.21578	0.102	0.012	0	malignant cells	TUSC3
SCARB24	0	1.21182	0.263	0.062	0	malignant cells	SCARB2
NSDHL	0	1.21029	0.138	0.018	0	malignant cells	NSDHL
CREG13	0	1.21026	0.253	0.06	0	malignant cells	CREG1
GLRX23	0	1.20028	0.182	0.034	0	malignant cells	GLRX2
GCLM1	0	1.19939	0.207	0.032	0	malignant cells	GCLM
SLC4A22	0	1.19829	0.154	0.021	0	malignant cells	SLC4A2
CRLS11	0	1.19696	0.244	0.046	0	malignant cells	CRLS1
NR1H32	0	1.18515	0.134	0.019	0	malignant cells	NR1H3
ACY1	0	1.18331	0.13	0.014	0	malignant cells	ACY1
MTUS12	0	1.18329	0.149	0.024	0	malignant cells	MTUS1
SLC25A11	0	1.18328	0.359	0.096	0	malignant cells	SLC25A1
TOP1MT	0	1.17591	0.184	0.034	0	malignant cells	TOP1MT
CFL22	0	1.1692	0.174	0.027	0	malignant cells	CFL2
ROBO12	0	1.1676	0.12	0.013	0	malignant cells	ROBO1
SPON22	0	1.16647	0.306	0.048	0	malignant cells	SPON2
ACADSB	0	1.16427	0.155	0.023	0	malignant cells	ACADSB
AC245595.12	0	1.16245	0.128	0.015	0	malignant cells	AC245595.1
RDX3	0	1.16242	0.239	0.047	0	malignant cells	RDX
CENPV1	0	1.15685	0.223	0.035	0	malignant cells	CENPV
GLYCTK	0	1.15409	0.181	0.025	0	malignant cells	GLYCTK
APP5	0	1.14646	0.333	0.083	0	malignant cells	APP
BRI32	0	1.141	0.345	0.096	0	malignant cells	BRI3
PARD6B	0	1.13833	0.1	0.008	0	malignant cells	PARD6B
SMIM144	0	1.13483	0.279	0.058	0	malignant cells	SMIM14
HTRA12	0	1.13478	0.112	0.013	0	malignant cells	HTRA1
SPRYD4	0	1.13027	0.155	0.018	0	malignant cells	SPRYD4
NID12	0	1.12916	0.122	0.013	0	malignant cells	NID1
F11R1	0	1.12669	0.111	0.012	0	malignant cells	F11R
NME43	0	1.12644	0.391	0.118	0	malignant cells	NME4
PAK4	0	1.12637	0.117	0.013	0	malignant cells	PAK4
NIT2	0	1.12286	0.308	0.071	0	malignant cells	NIT2
HSBP1L1	0	1.12179	0.198	0.033	0	malignant cells	HSBP1L1
PLPP12	0	1.12076	0.294	0.072	0	malignant cells	PLPP1
NEU15	0	1.11966	0.273	0.067	0	malignant cells	NEU1
COX203	0	1.11634	0.384	0.119	0	malignant cells	COX20
HDGF3	0	1.11229	0.263	0.058	0	malignant cells	HDGF
TFG3	0	1.11181	0.328	0.086	0	malignant cells	TFG
NFIA2	0	1.11077	0.172	0.024	0	malignant cells	NFIA
LRP61	0	1.10828	0.101	0.006	0	malignant cells	LRP6
ARHGEF402	0	1.10693	0.102	0.012	0	malignant cells	ARHGEF40
NDRG23	0	1.10426	0.2	0.039	0	malignant cells	NDRG2
EBP3	0	1.10378	0.313	0.086	0	malignant cells	EBP
IL17RC1	0	1.10366	0.113	0.011	0	malignant cells	IL17RC
MRPS281	0	1.10308	0.249	0.052	0	malignant cells	MRPS28
ATP6V1C12	0	1.10224	0.216	0.046	0	malignant cells	ATP6V1C1
IGFBP42	0	1.09425	0.265	0.047	0	malignant cells	IGFBP4
TMCC1	0	1.0903	0.149	0.022	0	malignant cells	TMCC1
CRAT1	0	1.09003	0.178	0.028	0	malignant cells	CRAT
FAHD1	0	1.08958	0.196	0.031	0	malignant cells	FAHD1
ECHDC21	0	1.08654	0.313	0.076	0	malignant cells	ECHDC2
KIF21A	0	1.08635	0.194	0.027	0	malignant cells	KIF21A
TMEM150A	0	1.0846	0.141	0.018	0	malignant cells	TMEM150A
SPARCL12	0	1.0834	0.135	0.017	0	malignant cells	SPARCL1
ARL14	0	1.08084	0.27	0.062	0	malignant cells	ARL1
MKKS	0	1.08	0.152	0.022	0	malignant cells	MKKS
MOCS21	0	1.07919	0.26	0.058	0	malignant cells	MOCS2
C11orf541	0	1.0773	0.216	0.033	0	malignant cells	C11orf54
SLC9A3R22	0	1.06419	0.185	0.015	0	malignant cells	SLC9A3R2
IFT221	0	1.06357	0.166	0.025	0	malignant cells	IFT22
LRRC421	0	1.06203	0.176	0.026	0	malignant cells	LRRC42
MBNL3	0	1.05776	0.14	0.014	0	malignant cells	MBNL3
AC007388.13	0	1.04494	0.184	0.033	0	malignant cells	AC007388.1
KANK11	0	1.03327	0.136	0.014	0	malignant cells	KANK1
NTHL13	0	1.03152	0.204	0.035	0	malignant cells	NTHL1
CPD3	0	1.0314	0.194	0.038	0	malignant cells	CPD
RASSF8-AS1	0	1.0307	0.101	0.008	0	malignant cells	RASSF8-AS1
BDH1	0	1.0299	0.174	0.027	0	malignant cells	BDH1
B4GAT12	0	1.02983	0.118	0.015	0	malignant cells	B4GAT1
ALG141	0	1.02861	0.15	0.02	0	malignant cells	ALG14
SLC35F51	0	1.02683	0.143	0.022	0	malignant cells	SLC35F5
TMEM177	0	1.0233	0.152	0.017	0	malignant cells	TMEM177
ACOT132	0	1.02225	0.255	0.057	0	malignant cells	ACOT13
SNTB1	0	1.02165	0.166	0.026	0	malignant cells	SNTB1
ERG28	0	1.01073	0.325	0.085	0	malignant cells	ERG28
TPM22	0	1.01026	0.175	0.02	0	malignant cells	TPM2
PGM1	0	1.0093	0.283	0.065	0	malignant cells	PGM1
LINC00467	0	1.00855	0.147	0.023	0	malignant cells	LINC00467
FERMT22	0	1.00688	0.113	0.013	0	malignant cells	FERMT2
CACFD1	0	1.00378	0.108	0.008	0	malignant cells	CACFD1
PEX11A	0	1.00091	0.104	0.006	0	malignant cells	PEX11A
HSDL21	0	0.996349	0.258	0.062	0	malignant cells	HSDL2
OCEL1	0	0.995765	0.246	0.054	0	malignant cells	OCEL1
BAIAP22	0	0.994935	0.174	0.03	0	malignant cells	BAIAP2
MANBAL2	0	0.983765	0.177	0.03	0	malignant cells	MANBAL
PCYT2	0	0.982007	0.218	0.034	0	malignant cells	PCYT2
ACSS2	0	0.977246	0.136	0.02	0	malignant cells	ACSS2
EPS8L2	0	0.973866	0.207	0.034	0	malignant cells	EPS8L2
BGN2	0	0.973025	0.149	0.018	0	malignant cells	BGN
EPB41L5	0	0.970411	0.106	0.008	0	malignant cells	EPB41L5
ECI22	0	0.965196	0.294	0.074	0	malignant cells	ECI2
MCFD23	0	0.962915	0.291	0.074	0	malignant cells	MCFD2
KLC4	0	0.951789	0.131	0.013	0	malignant cells	KLC4
TLE12	0	0.95009	0.124	0.013	0	malignant cells	TLE1
ACO11	0	0.947476	0.125	0.015	0	malignant cells	ACO1
FH2	0	0.941462	0.249	0.059	0	malignant cells	FH
ABAT	0	0.940275	0.101	0.009	0	malignant cells	ABAT
CYHR12	0	0.939347	0.277	0.068	0	malignant cells	CYHR1
TTC381	0	0.938547	0.208	0.03	0	malignant cells	TTC38
CEACAM1	0	0.934904	0.103	0.011	0	malignant cells	CEACAM1
CMTM81	0	0.932487	0.277	0.053	0	malignant cells	CMTM8
GGCX1	0	0.930723	0.209	0.04	0	malignant cells	GGCX
WWP12	0	0.926676	0.254	0.054	0	malignant cells	WWP1
PINK12	0	0.919465	0.15	0.024	0	malignant cells	PINK1
TCAF12	0	0.918214	0.161	0.026	0	malignant cells	TCAF1
C8orf82	0	0.914733	0.166	0.028	0	malignant cells	C8orf82
SLC30A1	0	0.903705	0.106	0.01	0	malignant cells	SLC30A1
SCCPDH3	0	0.898557	0.31	0.079	0	malignant cells	SCCPDH
IMMP2L1	0	0.898332	0.188	0.033	0	malignant cells	IMMP2L
TMEM64	0	0.888785	0.112	0.012	0	malignant cells	TMEM64
LYZ1	0	0.881744	0.393	0.075	0	malignant cells	LYZ
HDHD3	0	0.880334	0.226	0.047	0	malignant cells	HDHD3
AC006333.2	0	0.87125	0.1	0.011	0	malignant cells	AC006333.2
RALGPS22	0	0.814039	0.193	0.03	0	malignant cells	RALGPS2
CTSD3	0	0.807926	0.325	0.084	0	malignant cells	CTSD
RETSAT	0	0.785342	0.157	0.024	0	malignant cells	RETSAT
ABCB1	0	0.742561	0.14	0.021	0	malignant cells	ABCB1
G0S21	0	0.527049	0.24	0.041	0	malignant cells	G0S2
P4HB4	2.01045e-307	1.4029	0.613	0.281	5.01044e-303	malignant cells	P4HB
KIF91	2.4797e-307	1.02967	0.128	0.019	6.17991e-303	malignant cells	KIF9
HTATIP2	1.20002e-306	1.00857	0.334	0.095	2.99069e-302	malignant cells	HTATIP2
ARHGEF10L1	2.36476e-306	1.1119	0.101	0.012	5.89345e-302	malignant cells	ARHGEF10L
DHTKD1	3.91156e-306	0.786093	0.133	0.02	9.74839e-302	malignant cells	DHTKD1
HACD2	5.0979e-306	0.910181	0.173	0.032	1.2705e-301	malignant cells	HACD2
PAIP13	6.03972e-306	0.881126	0.273	0.069	1.50522e-301	malignant cells	PAIP1
ADIRF2	3.28696e-305	0.518659	0.121	0.017	8.19175e-301	malignant cells	ADIRF
DCAF62	4.20547e-305	0.893497	0.214	0.046	1.04809e-300	malignant cells	DCAF6
AKAP14	2.55575e-304	0.88526	0.122	0.017	6.36945e-300	malignant cells	AKAP1
YWHAG4	1.14986e-303	1.235	0.231	0.053	2.86569e-299	malignant cells	YWHAG
HSPD14	3.27692e-302	1.19006	0.634	0.295	8.16673e-298	malignant cells	HSPD1
DDAH24	4.28199e-302	1.39071	0.316	0.091	1.06716e-297	malignant cells	DDAH2
TRIP63	6.92101e-302	1.36511	0.154	0.026	1.72485e-297	malignant cells	TRIP6
EMC22	1.52021e-301	0.88379	0.227	0.051	3.78866e-297	malignant cells	EMC2
DUSP233	5.55599e-301	1.26523	0.373	0.118	1.38466e-296	malignant cells	DUSP23
SLC35E3	6.39113e-301	1.49309	0.18	0.035	1.5928e-296	malignant cells	SLC35E3
RMDN13	7.65822e-299	0.915709	0.246	0.059	1.90858e-294	malignant cells	RMDN1
NIPSNAP1	2.09621e-298	0.746241	0.287	0.074	5.22417e-294	malignant cells	NIPSNAP1
NDFIP21	3.23115e-298	0.928453	0.148	0.025	8.05267e-294	malignant cells	NDFIP2
SIGMAR11	6.04138e-298	1.06702	0.307	0.085	1.50563e-293	malignant cells	SIGMAR1
MCRIP22	1.84327e-297	0.939265	0.247	0.06	4.59379e-293	malignant cells	MCRIP2
LRMDA2	4.9765e-297	1.33929	0.145	0.024	1.24024e-292	malignant cells	LRMDA
EPS83	1.56885e-296	1.15481	0.218	0.049	3.90989e-292	malignant cells	EPS8
PPFIBP12	4.2591e-296	0.962864	0.14	0.023	1.06145e-291	malignant cells	PPFIBP1
RNF103	7.68538e-296	0.890878	0.111	0.015	1.91535e-291	malignant cells	RNF103
RHEB4	4.19835e-295	1.18187	0.431	0.149	1.04631e-290	malignant cells	RHEB
AK32	7.48278e-295	0.918899	0.299	0.081	1.86486e-290	malignant cells	AK3
IRS22	9.85477e-294	1.19256	0.191	0.039	2.45601e-289	malignant cells	IRS2
CPT2	2.49535e-293	0.728081	0.168	0.031	6.21891e-289	malignant cells	CPT2
TXNDC174	7.41882e-291	1.09803	0.427	0.147	1.84892e-286	malignant cells	TXNDC17
AIMP22	1.11187e-290	0.994383	0.231	0.054	2.77101e-286	malignant cells	AIMP2
AAMDC2	2.40483e-290	0.879497	0.19	0.039	5.99333e-286	malignant cells	AAMDC
MTHFD12	1.74433e-289	1.03332	0.194	0.041	4.34723e-285	malignant cells	MTHFD1
SMCO41	1.98933e-288	1.38152	0.193	0.041	4.95782e-284	malignant cells	SMCO4
MORF4L23	2.59257e-287	0.912652	0.327	0.095	6.4612e-283	malignant cells	MORF4L2
PNPLA41	1.22503e-286	0.906045	0.147	0.025	3.05302e-282	malignant cells	PNPLA4
FADS13	2.69455e-286	1.657	0.119	0.018	6.71536e-282	malignant cells	FADS1
FTH11	6.80391e-286	0.836142	0.975	0.948	1.69567e-281	malignant cells	FTH1
FLNB1	4.20747e-285	0.971787	0.178	0.035	1.04859e-280	malignant cells	FLNB
RHOU1	5.67775e-285	1.02086	0.101	0.013	1.41501e-280	malignant cells	RHOU
CISD14	1.26299e-284	0.812885	0.288	0.078	3.14762e-280	malignant cells	CISD1
SEM13	1.78947e-284	1.29127	0.595	0.273	4.4597e-280	malignant cells	SEM1
CAV13	3.2616e-284	1.50714	0.135	0.022	8.12856e-280	malignant cells	CAV1
ADM3	3.79794e-284	1.50227	0.11	0.015	9.46523e-280	malignant cells	ADM
TRIM241	5.16719e-284	0.726864	0.136	0.022	1.28777e-279	malignant cells	TRIM24
CYC12	1.1271e-283	1.24572	0.496	0.195	2.80896e-279	malignant cells	CYC1
MICU13	1.19319e-283	0.886531	0.212	0.047	2.97366e-279	malignant cells	MICU1
CRIP23	5.81591e-283	0.696384	0.235	0.055	1.44944e-278	malignant cells	CRIP2
MPZL14	6.62427e-283	1.23148	0.143	0.024	1.6509e-278	malignant cells	MPZL1
TUBG13	8.39167e-283	1.30612	0.137	0.023	2.09137e-278	malignant cells	TUBG1
MTSS13	1.03664e-282	0.857274	0.234	0.056	2.5835e-278	malignant cells	MTSS1
CXXC53	5.00961e-282	0.525722	0.205	0.045	1.2485e-277	malignant cells	CXXC5
NDUFAF6	1.26521e-281	0.78196	0.171	0.033	3.15315e-277	malignant cells	NDUFAF6
SMAGP1	1.42226e-281	1.10312	0.163	0.03	3.54455e-277	malignant cells	SMAGP
COA41	2.32317e-281	0.892204	0.371	0.118	5.78981e-277	malignant cells	COA4
AP4M1	3.61641e-281	1.04195	0.113	0.016	9.01282e-277	malignant cells	AP4M1
DCAF132	4.55565e-281	1.18202	0.255	0.066	1.13536e-276	malignant cells	DCAF13
FAM8A11	1.20348e-280	0.657673	0.137	0.023	2.99932e-276	malignant cells	FAM8A1
MCUR15	1.25552e-280	0.924672	0.279	0.075	3.12901e-276	malignant cells	MCUR1
KLHDC8B2	2.21637e-280	1.16221	0.103	0.014	5.52363e-276	malignant cells	KLHDC8B
PDIA42	6.43785e-280	1.18051	0.398	0.134	1.60444e-275	malignant cells	PDIA4
LEPROT3	6.6772e-280	1.09703	0.29	0.081	1.66409e-275	malignant cells	LEPROT
TMCO12	7.1872e-280	0.985853	0.436	0.153	1.79119e-275	malignant cells	TMCO1
SQSTM17	1.42014e-279	1.44079	0.633	0.303	3.53928e-275	malignant cells	SQSTM1
HDLBP5	1.3599e-278	0.93078	0.373	0.12	3.38914e-274	malignant cells	HDLBP
TSPAN152	1.78457e-278	1.81177	0.118	0.018	4.44752e-274	malignant cells	TSPAN15
SCRIB	7.50707e-278	0.768122	0.102	0.013	1.87091e-273	malignant cells	SCRIB
EHBP12	9.10007e-278	0.722151	0.132	0.021	2.26792e-273	malignant cells	EHBP1
BCAP293	1.79227e-277	1.58363	0.259	0.068	4.4667e-273	malignant cells	BCAP29
MRPS262	1.1015e-276	0.843188	0.367	0.115	2.74515e-272	malignant cells	MRPS26
SERPINH12	2.42126e-276	1.0762	0.191	0.041	6.03427e-272	malignant cells	SERPINH1
KDELR13	3.25571e-275	1.2451	0.523	0.216	8.11387e-271	malignant cells	KDELR1
MINPP1	7.95837e-275	0.871975	0.146	0.026	1.98338e-270	malignant cells	MINPP1
ZNF6642	9.4859e-275	0.882557	0.163	0.031	2.36408e-270	malignant cells	ZNF664
MTX22	3.57731e-274	0.721349	0.216	0.05	8.91538e-270	malignant cells	MTX2
GBA3	6.92963e-274	1.01423	0.216	0.05	1.727e-269	malignant cells	GBA
HSPE13	1.84394e-273	0.915744	0.651	0.316	4.59547e-269	malignant cells	HSPE1
PCTP	9.85684e-273	0.835174	0.106	0.015	2.45652e-268	malignant cells	PCTP
CRYL12	1.65143e-272	1.2489	0.251	0.065	4.11569e-268	malignant cells	CRYL1
PFN21	2.40908e-272	1.10831	0.11	0.016	6.00391e-268	malignant cells	PFN2
TRAP12	1.26762e-271	0.723911	0.26	0.068	3.15917e-267	malignant cells	TRAP1
TMEM2081	2.99064e-271	0.989742	0.38	0.125	7.45327e-267	malignant cells	TMEM208
TMEM254	7.48816e-271	0.596666	0.154	0.028	1.8662e-266	malignant cells	TMEM254
UQCC3	1.06876e-270	0.872789	0.27	0.073	2.66356e-266	malignant cells	UQCC3
MIF3	2.66113e-270	1.317	0.83	0.636	6.63208e-266	malignant cells	MIF
MTCH22	3.22434e-270	0.902471	0.366	0.118	8.0357e-266	malignant cells	MTCH2
CYB5R1	1.48175e-269	0.933233	0.258	0.068	3.69281e-265	malignant cells	CYB5R1
NT5C3B2	2.13634e-269	0.774086	0.223	0.053	5.3242e-265	malignant cells	NT5C3B
C8orf331	3.10186e-269	0.908623	0.222	0.053	7.73045e-265	malignant cells	C8orf33
MRPL273	4.02377e-268	0.775754	0.336	0.102	1.0028e-263	malignant cells	MRPL27
KDELR23	4.56328e-268	1.04794	0.484	0.184	1.13726e-263	malignant cells	KDELR2
ACADS	2.49128e-267	0.879711	0.179	0.037	6.20877e-263	malignant cells	ACADS
EBPL2	2.93079e-267	0.839778	0.375	0.121	7.30411e-263	malignant cells	EBPL
BCL2L14	3.48269e-267	1.05611	0.229	0.057	8.67957e-263	malignant cells	BCL2L1
MRPL233	6.2147e-267	1.11036	0.194	0.043	1.54883e-262	malignant cells	MRPL23
NME25	1.07406e-266	1.47949	0.495	0.201	2.67678e-262	malignant cells	NME2
PPP1R14B3	1.1679e-266	1.12081	0.168	0.034	2.91063e-262	malignant cells	PPP1R14B
MTHFS	1.29428e-266	0.642971	0.259	0.067	3.2256e-262	malignant cells	MTHFS
TRIB12	3.29434e-265	1.5401	0.135	0.023	8.21016e-261	malignant cells	TRIB1
NFE2L13	1.10444e-264	0.949959	0.165	0.033	2.75249e-260	malignant cells	NFE2L1
SYNGR11	3.00463e-264	0.625003	0.164	0.032	7.48815e-260	malignant cells	SYNGR1
TMEM161A	7.51089e-264	0.690298	0.205	0.047	1.87186e-259	malignant cells	TMEM161A
RTN43	1.22075e-262	1.27221	0.51	0.212	3.04237e-258	malignant cells	RTN4
GLUD15	1.63309e-262	1.11485	0.416	0.149	4.06999e-258	malignant cells	GLUD1
CHP13	2.79965e-262	0.947225	0.187	0.041	6.97729e-258	malignant cells	CHP1
REPIN11	3.79572e-262	0.771393	0.18	0.038	9.45969e-258	malignant cells	REPIN1
PGM32	5.74283e-262	0.913546	0.115	0.017	1.43123e-257	malignant cells	PGM3
FTL1	1.43599e-261	0.981005	0.985	0.964	3.57877e-257	malignant cells	FTL
TMEM1411	4.33546e-261	0.928967	0.356	0.114	1.08048e-256	malignant cells	TMEM141
ACSL11	2.48224e-260	1.39827	0.146	0.027	6.18623e-256	malignant cells	ACSL1
TCEA31	4.32655e-258	0.711539	0.379	0.123	1.07826e-253	malignant cells	TCEA3
MGST33	4.66371e-258	1.12971	0.527	0.22	1.16229e-253	malignant cells	MGST3
CDK163	9.41985e-258	0.865473	0.178	0.038	2.34761e-253	malignant cells	CDK16
YES11	1.76105e-257	0.734146	0.138	0.024	4.3889e-253	malignant cells	YES1
DHRS31	2.27795e-257	0.84211	0.231	0.058	5.67711e-253	malignant cells	DHRS3
TIMM17A3	6.37362e-257	0.891855	0.316	0.096	1.58843e-252	malignant cells	TIMM17A
CETN21	1.10834e-256	0.865839	0.159	0.031	2.7622e-252	malignant cells	CETN2
ACADM2	3.5264e-256	0.666407	0.288	0.082	8.7885e-252	malignant cells	ACADM
SIL14	1.83273e-255	0.925705	0.221	0.055	4.56754e-251	malignant cells	SIL1
FAM229B1	2.25477e-255	0.83546	0.115	0.018	5.61933e-251	malignant cells	FAM229B
KIF3B2	7.09427e-255	0.85784	0.139	0.025	1.76803e-250	malignant cells	KIF3B
CDC341	1.35927e-254	0.686538	0.122	0.02	3.38757e-250	malignant cells	CDC34
SAT2	3.39043e-254	1.42266	0.41	0.154	8.44964e-250	malignant cells	SAT2
MYO1E3	3.56564e-254	1.7508	0.122	0.02	8.88628e-250	malignant cells	MYO1E
PSAT11	1.10428e-253	0.881093	0.108	0.016	2.75208e-249	malignant cells	PSAT1
ENY23	1.23639e-253	1.12989	0.518	0.218	3.08134e-249	malignant cells	ENY2
ICA11	1.40644e-253	1.36719	0.123	0.02	3.50513e-249	malignant cells	ICA1
HADH1	3.65179e-253	0.929646	0.261	0.072	9.101e-249	malignant cells	HADH
PCBP41	4.38504e-253	1.07731	0.136	0.024	1.09284e-248	malignant cells	PCBP4
UAP12	7.37646e-253	0.869415	0.189	0.043	1.83836e-248	malignant cells	UAP1
AK24	8.29674e-253	0.843392	0.329	0.103	2.06771e-248	malignant cells	AK2
HEBP13	2.43385e-252	0.987429	0.292	0.087	6.06563e-248	malignant cells	HEBP1
TMEM106C2	6.9639e-251	0.952076	0.272	0.077	1.73554e-246	malignant cells	TMEM106C
LYPLA12	2.35461e-250	0.942467	0.38	0.13	5.86815e-246	malignant cells	LYPLA1
CCDC475	2.81702e-250	0.84063	0.277	0.079	7.02057e-246	malignant cells	CCDC47
ZNF5933	1.72844e-248	0.769577	0.305	0.092	4.30763e-244	malignant cells	ZNF593
PLBD12	3.27287e-248	1.75313	0.156	0.032	8.15666e-244	malignant cells	PLBD1
ATP2A24	3.63078e-248	1.20753	0.197	0.047	9.04864e-244	malignant cells	ATP2A2
FMC12	5.70656e-248	0.687864	0.207	0.05	1.42219e-243	malignant cells	FMC1
SRD5A1	8.43127e-248	0.803497	0.118	0.019	2.10124e-243	malignant cells	SRD5A1
PEBP12	1.31707e-247	1.34519	0.741	0.491	3.2824e-243	malignant cells	PEBP1
PAICS2	1.36664e-247	0.725316	0.234	0.061	3.40594e-243	malignant cells	PAICS
RAB4A	2.31143e-247	0.712015	0.351	0.114	5.76053e-243	malignant cells	RAB4A
MLEC4	3.01535e-247	0.959585	0.385	0.135	7.51485e-243	malignant cells	MLEC
CTSZ5	4.81321e-247	0.670344	0.267	0.074	1.19955e-242	malignant cells	CTSZ
AGAP32	1.18511e-246	1.04997	0.11	0.017	2.95353e-242	malignant cells	AGAP3
C11orf71	1.67956e-246	0.636149	0.163	0.034	4.18581e-242	malignant cells	C11orf71
ANXA26	1.70008e-245	1.72736	0.53	0.246	4.23693e-241	malignant cells	ANXA2
PDZD82	2.51136e-245	0.742473	0.152	0.03	6.25882e-241	malignant cells	PDZD8
POLR2K	1.46564e-244	1.03866	0.462	0.18	3.65267e-240	malignant cells	POLR2K
PGRMC23	1.70874e-244	0.537218	0.143	0.027	4.25853e-240	malignant cells	PGRMC2
DSTN2	2.633e-244	0.956691	0.514	0.212	6.56196e-240	malignant cells	DSTN
TCF7L23	4.68724e-244	1.0232	0.13	0.023	1.16815e-239	malignant cells	TCF7L2
WRB3	9.1274e-244	0.627734	0.166	0.035	2.27473e-239	malignant cells	WRB
CCDC505	1.23531e-242	0.935836	0.216	0.055	3.07864e-238	malignant cells	CCDC50
LRRC61	2.86498e-242	0.500795	0.164	0.034	7.1401e-238	malignant cells	LRRC61
SC5D	3.91611e-242	0.687661	0.199	0.047	9.75974e-238	malignant cells	SC5D
ETFA3	1.51888e-241	0.895832	0.406	0.146	3.78535e-237	malignant cells	ETFA
AC027644.3	2.34702e-241	0.733044	0.158	0.032	5.84923e-237	malignant cells	AC027644.3
SWI52	4.51646e-241	0.721017	0.216	0.054	1.12559e-236	malignant cells	SWI5
FKBP42	1.30035e-239	0.862909	0.302	0.093	3.24073e-235	malignant cells	FKBP4
CERS4	2.73438e-239	0.549116	0.166	0.035	6.81462e-235	malignant cells	CERS4
PHGDH3	5.75711e-239	0.732339	0.153	0.031	1.43479e-234	malignant cells	PHGDH
PDZD113	6.67395e-239	0.755397	0.235	0.063	1.66328e-234	malignant cells	PDZD11
SLC16A1	8.85162e-239	0.832499	0.143	0.027	2.206e-234	malignant cells	SLC16A1
HES13	1.17314e-238	1.59255	0.146	0.029	2.9237e-234	malignant cells	HES1
AGFG21	1.77609e-238	0.790913	0.124	0.022	4.42638e-234	malignant cells	AGFG2
EIF4EBP14	2.10819e-238	1.08673	0.256	0.073	5.25402e-234	malignant cells	EIF4EBP1
YIPF62	3.18653e-238	0.732586	0.189	0.044	7.94147e-234	malignant cells	YIPF6
MRPL372	8.50806e-238	0.637825	0.332	0.107	2.12038e-233	malignant cells	MRPL37
CPPED12	1.34477e-237	1.00915	0.177	0.04	3.35142e-233	malignant cells	CPPED1
PTTG1IP3	2.00312e-236	0.95503	0.304	0.095	4.99219e-232	malignant cells	PTTG1IP
PCCA	2.21493e-236	0.806112	0.106	0.016	5.52004e-232	malignant cells	PCCA
COA61	1.47862e-235	0.682358	0.325	0.104	3.685e-231	malignant cells	COA6
IFI273	5.52964e-235	1.42041	0.187	0.045	1.3781e-230	malignant cells	IFI27
ATRN	1.1139e-234	0.764874	0.112	0.018	2.77606e-230	malignant cells	ATRN
CTSL3	1.32689e-234	0.66838	0.236	0.064	3.30686e-230	malignant cells	CTSL
LAMB22	1.4678e-234	0.827437	0.101	0.015	3.65805e-230	malignant cells	LAMB2
PKIG3	4.06974e-234	0.612521	0.141	0.027	1.01426e-229	malignant cells	PKIG
VAT13	5.49055e-234	0.982199	0.229	0.062	1.36836e-229	malignant cells	VAT1
POLD23	6.57968e-234	0.652288	0.303	0.093	1.63979e-229	malignant cells	POLD2
PTS2	1.06706e-233	0.864676	0.193	0.046	2.65933e-229	malignant cells	PTS
VGLL42	1.88242e-233	1.13057	0.226	0.061	4.69136e-229	malignant cells	VGLL4
ZKSCAN13	2.03226e-233	1.31812	0.281	0.085	5.06479e-229	malignant cells	ZKSCAN1
SHC12	2.35269e-233	0.708691	0.189	0.045	5.86336e-229	malignant cells	SHC1
LTBP32	1.49511e-232	0.639538	0.205	0.051	3.72611e-228	malignant cells	LTBP3
SEC14L2	2.93432e-232	0.583325	0.109	0.017	7.31292e-228	malignant cells	SEC14L2
PPP1R35	4.63894e-232	1.26736	0.17	0.038	1.15612e-227	malignant cells	PPP1R35
NUDT7	5.3747e-232	0.554382	0.118	0.02	1.33948e-227	malignant cells	NUDT7
NFIC3	5.62828e-232	0.855562	0.277	0.083	1.40268e-227	malignant cells	NFIC
SPTBN14	2.61356e-231	0.985119	0.358	0.123	6.51352e-227	malignant cells	SPTBN1
CXCL22	5.3746e-231	1.02654	0.161	0.035	1.33946e-226	malignant cells	CXCL2
RBM471	5.83876e-231	1.30211	0.142	0.028	1.45514e-226	malignant cells	RBM47
BOP12	2.97844e-230	1.03001	0.207	0.053	7.42286e-226	malignant cells	BOP1
MCEE2	7.14864e-230	0.826437	0.152	0.031	1.78158e-225	malignant cells	MCEE
TOLLIP	7.96662e-230	0.636827	0.271	0.08	1.98544e-225	malignant cells	TOLLIP
CCDC581	1.84789e-229	0.777014	0.144	0.029	4.6053e-225	malignant cells	CCDC58
MAGED13	2.1515e-229	0.61395	0.237	0.064	5.36196e-225	malignant cells	MAGED1
UQCRQ3	2.31151e-229	1.2468	0.644	0.361	5.76074e-225	malignant cells	UQCRQ
MAIP11	5.229e-229	0.625948	0.161	0.035	1.30317e-224	malignant cells	MAIP1
HIBCH2	9.31397e-229	0.801461	0.218	0.057	2.32123e-224	malignant cells	HIBCH
CD814	2.11398e-228	0.87513	0.276	0.084	5.26845e-224	malignant cells	CD81
ZNHIT11	2.31511e-228	1.00127	0.543	0.241	5.76971e-224	malignant cells	ZNHIT1
SAT13	4.50089e-228	0.779316	0.658	0.343	1.12171e-223	malignant cells	SAT1
ZFYVE212	6.78092e-228	0.842945	0.151	0.031	1.68994e-223	malignant cells	ZFYVE21
PDIA65	8.4154e-228	1.20312	0.503	0.221	2.09729e-223	malignant cells	PDIA6
MRPL242	1.32701e-227	0.724314	0.348	0.118	3.30716e-223	malignant cells	MRPL24
ATP6V0A12	5.8434e-227	1.03076	0.137	0.027	1.45629e-222	malignant cells	ATP6V0A1
APOL13	2.62843e-226	1.16986	0.125	0.023	6.55057e-222	malignant cells	APOL1
ABCD3	8.01269e-226	0.414843	0.162	0.035	1.99692e-221	malignant cells	ABCD3
TIMP32	1.99524e-225	0.370505	0.122	0.022	4.97254e-221	malignant cells	TIMP3
ALAD	3.69651e-225	0.593569	0.154	0.033	9.21244e-221	malignant cells	ALAD
LGMN3	4.38854e-225	0.48633	0.225	0.061	1.09371e-220	malignant cells	LGMN
DDT1	3.30028e-224	1.19896	0.549	0.262	8.22496e-220	malignant cells	DDT
PCCB1	3.75076e-224	0.579477	0.185	0.044	9.34766e-220	malignant cells	PCCB
AGPAT23	6.5954e-224	0.870961	0.237	0.067	1.64371e-219	malignant cells	AGPAT2
GSTZ11	1.3083e-223	0.693057	0.138	0.027	3.26055e-219	malignant cells	GSTZ1
HSPG22	1.58326e-223	0.552393	0.109	0.018	3.9458e-219	malignant cells	HSPG2
GNPNAT11	3.84138e-223	0.62369	0.133	0.025	9.57349e-219	malignant cells	GNPNAT1
AIFM12	3.88963e-223	0.616593	0.2	0.05	9.69374e-219	malignant cells	AIFM1
ACOT21	4.73793e-223	0.735123	0.193	0.048	1.18079e-218	malignant cells	ACOT2
BX284668.52	7.04811e-223	0.741241	0.138	0.027	1.75653e-218	malignant cells	BX284668.5
CLPTM1L3	7.3352e-223	0.815971	0.132	0.025	1.82808e-218	malignant cells	CLPTM1L
BAG21	9.58911e-223	0.880046	0.121	0.022	2.3898e-218	malignant cells	BAG2
SLC35A2	2.2534e-220	0.65624	0.118	0.021	5.61592e-216	malignant cells	SLC35A2
ROCK22	6.27451e-220	0.871472	0.128	0.024	1.56373e-215	malignant cells	ROCK2
MRPL193	6.83553e-220	0.565071	0.24	0.068	1.70355e-215	malignant cells	MRPL19
ARHGAP12	1.33591e-219	0.772544	0.141	0.029	3.32935e-215	malignant cells	ARHGAP12
NUDT163	2.34626e-219	0.631138	0.19	0.047	5.84735e-215	malignant cells	NUDT16
SMYD21	1.83788e-218	0.638645	0.26	0.076	4.58037e-214	malignant cells	SMYD2
TIMM8A	2.97249e-218	0.618274	0.138	0.027	7.40804e-214	malignant cells	TIMM8A
SLC39A74	3.85248e-218	0.735382	0.24	0.068	9.60116e-214	malignant cells	SLC39A7
TBC1D81	9.06057e-218	0.913013	0.111	0.019	2.25807e-213	malignant cells	TBC1D8
GFPT11	1.73889e-217	0.769044	0.165	0.037	4.33367e-213	malignant cells	GFPT1
GAA3	7.15194e-217	0.904226	0.189	0.047	1.78241e-212	malignant cells	GAA
TBL21	1.42711e-216	0.700262	0.118	0.021	3.55664e-212	malignant cells	TBL2
EI242	1.61954e-216	0.613999	0.323	0.107	4.03622e-212	malignant cells	EI24
TKFC1	1.62625e-216	0.608336	0.149	0.032	4.05294e-212	malignant cells	TKFC
MALSU11	3.25355e-216	0.550803	0.305	0.098	8.1085e-212	malignant cells	MALSU1
MUT1	1.07482e-215	0.414765	0.129	0.025	2.67867e-211	malignant cells	MUT
ACSL53	1.32019e-215	0.714489	0.195	0.049	3.29017e-211	malignant cells	ACSL5
MAP3K202	5.84395e-215	0.917627	0.116	0.021	1.45643e-210	malignant cells	MAP3K20
NFS1	7.25891e-215	0.653992	0.114	0.02	1.80906e-210	malignant cells	NFS1
DPP4	1.33622e-214	0.833705	0.189	0.047	3.33012e-210	malignant cells	DPP4
COMTD11	3.21232e-214	0.68972	0.309	0.101	8.00575e-210	malignant cells	COMTD1
SHTN11	3.55248e-214	1.07635	0.109	0.019	8.8535e-210	malignant cells	SHTN1
TUBB4B6	3.74752e-214	1.03166	0.443	0.182	9.33958e-210	malignant cells	TUBB4B
INSIG2	1.70262e-213	0.797102	0.175	0.042	4.24326e-209	malignant cells	INSIG2
GLO13	2.01943e-213	0.657648	0.315	0.104	5.03283e-209	malignant cells	GLO1
FDPS3	7.52657e-213	0.896458	0.396	0.149	1.87577e-208	malignant cells	FDPS
ETS23	1.22449e-212	0.966727	0.214	0.058	3.05168e-208	malignant cells	ETS2
ITGAV3	3.37262e-212	1.61713	0.137	0.028	8.40524e-208	malignant cells	ITGAV
PMVK3	5.10807e-212	0.737366	0.341	0.118	1.27303e-207	malignant cells	PMVK
PTRH21	5.35654e-212	0.635107	0.178	0.043	1.33496e-207	malignant cells	PTRH2
RTL8A2	5.64068e-212	0.94799	0.212	0.057	1.40577e-207	malignant cells	RTL8A
AARS4	1.31641e-211	0.73935	0.18	0.044	3.28077e-207	malignant cells	AARS
CYB561	3.64748e-211	0.820263	0.118	0.022	9.09026e-207	malignant cells	CYB561
CYB5R33	5.14391e-211	0.878503	0.391	0.148	1.28197e-206	malignant cells	CYB5R3
PDK21	1.0345e-210	0.532092	0.166	0.038	2.57819e-206	malignant cells	PDK2
ACSL33	1.29113e-210	0.824265	0.223	0.063	3.21776e-206	malignant cells	ACSL3
KIAA20133	2.33155e-209	0.742093	0.123	0.023	5.81069e-205	malignant cells	KIAA2013
CNIH42	8.12735e-209	0.771492	0.315	0.106	2.0255e-204	malignant cells	CNIH4
HEBP22	2.03925e-208	0.570463	0.21	0.056	5.08222e-204	malignant cells	HEBP2
SPAG161	7.12009e-208	0.483203	0.152	0.033	1.77447e-203	malignant cells	SPAG16
ST3GAL42	7.88759e-208	0.727035	0.1	0.016	1.96575e-203	malignant cells	ST3GAL4
PEPD1	1.58751e-207	0.872405	0.365	0.135	3.95639e-203	malignant cells	PEPD
CD2763	4.36594e-206	1.0996	0.101	0.017	1.08808e-201	malignant cells	CD276
CHID12	1.20802e-205	0.645862	0.275	0.087	3.01063e-201	malignant cells	CHID1
CTNNBL1	1.6041e-205	1.41215	0.267	0.087	3.99773e-201	malignant cells	CTNNBL1
DTD1	1.85891e-205	0.756687	0.126	0.025	4.63278e-201	malignant cells	DTD1
AKT1S12	2.36085e-205	0.749459	0.148	0.033	5.8837e-201	malignant cells	AKT1S1
FAM210B2	2.93574e-205	0.517866	0.189	0.048	7.31646e-201	malignant cells	FAM210B
REEP33	2.99246e-205	0.761134	0.217	0.06	7.4578e-201	malignant cells	REEP3
CARHSP14	1.22523e-204	0.633059	0.375	0.136	3.05352e-200	malignant cells	CARHSP1
UBE2H2	1.28367e-204	0.589136	0.183	0.046	3.19916e-200	malignant cells	UBE2H
SELENOI	2.79339e-204	0.749506	0.118	0.022	6.9617e-200	malignant cells	SELENOI
FAM91A12	3.56816e-204	0.992662	0.151	0.034	8.89257e-200	malignant cells	FAM91A1
COMMD51	1.59344e-203	0.719836	0.211	0.058	3.97118e-199	malignant cells	COMMD5
ACP23	2.60865e-203	0.713468	0.161	0.038	6.50127e-199	malignant cells	ACP2
LGALS3BP2	1.14758e-202	1.07464	0.329	0.118	2.85999e-198	malignant cells	LGALS3BP
UBE3C1	1.46368e-202	0.711108	0.127	0.025	3.64779e-198	malignant cells	UBE3C
DDRGK1	4.12214e-202	0.695633	0.37	0.136	1.02732e-197	malignant cells	DDRGK1
SLC2A4RG	5.0735e-202	0.611434	0.213	0.059	1.26442e-197	malignant cells	SLC2A4RG
C1orf1223	7.00716e-202	0.639146	0.253	0.077	1.74633e-197	malignant cells	C1orf122
FGD43	9.60234e-202	1.62443	0.113	0.021	2.3931e-197	malignant cells	FGD4
TSPAN35	1.46126e-201	0.743428	0.305	0.103	3.64176e-197	malignant cells	TSPAN3
ERGIC14	1.63352e-201	0.563002	0.19	0.049	4.07106e-197	malignant cells	ERGIC1
OTUD6B-AS1	2.33653e-201	0.567714	0.31	0.104	5.82311e-197	malignant cells	OTUD6B-AS1
GGCT2	2.56233e-201	0.807998	0.275	0.088	6.38584e-197	malignant cells	GGCT
DPY30	3.13693e-201	0.651224	0.32	0.11	7.81785e-197	malignant cells	DPY30
CAPZA23	3.87742e-201	1.35818	0.423	0.176	9.6633e-197	malignant cells	CAPZA2
LPGAT11	3.92111e-201	0.673637	0.226	0.065	9.7722e-197	malignant cells	LPGAT1
LRP12	5.71517e-201	0.750986	0.189	0.049	1.42433e-196	malignant cells	LRP1
RAB1A3	6.56573e-201	0.700568	0.325	0.113	1.63631e-196	malignant cells	RAB1A
TCEAL92	1.57679e-200	1.11557	0.114	0.021	3.92968e-196	malignant cells	TCEAL9
SMUG1	1.99586e-200	0.692108	0.135	0.028	4.97408e-196	malignant cells	SMUG1
CTSA4	3.8613e-200	0.852789	0.401	0.156	9.62313e-196	malignant cells	CTSA
SMAD52	4.98277e-200	0.720918	0.138	0.03	1.2418e-195	malignant cells	SMAD5
TUBA1C5	5.37193e-200	1.21331	0.266	0.087	1.33879e-195	malignant cells	TUBA1C
SLIRP4	7.66414e-200	0.883221	0.383	0.146	1.91006e-195	malignant cells	SLIRP
ABHD11	1.02422e-199	0.933072	0.109	0.02	2.55257e-195	malignant cells	ABHD11
NENF2	6.34619e-199	0.810077	0.425	0.171	1.5816e-194	malignant cells	NENF
TRUB2	3.09043e-198	0.547539	0.174	0.043	7.70197e-194	malignant cells	TRUB2
IVD	4.26887e-198	0.456748	0.195	0.052	1.06389e-193	malignant cells	IVD
NTPCR1	6.60075e-198	0.611679	0.251	0.077	1.64504e-193	malignant cells	NTPCR
EIF4EBP23	7.82157e-198	0.529839	0.236	0.07	1.94929e-193	malignant cells	EIF4EBP2
TXNRD13	8.95735e-198	1.03488	0.193	0.052	2.23235e-193	malignant cells	TXNRD1
HMGCR	2.17227e-197	0.696172	0.115	0.022	5.41372e-193	malignant cells	HMGCR
EIF3B5	2.50173e-197	0.778498	0.199	0.054	6.23481e-193	malignant cells	EIF3B
GUCD1	2.91084e-197	0.441278	0.146	0.032	7.25439e-193	malignant cells	GUCD1
SLC35B11	3.26407e-197	0.527255	0.223	0.064	8.13471e-193	malignant cells	SLC35B1
HIPK23	1.89226e-196	0.673037	0.164	0.04	4.71588e-192	malignant cells	HIPK2
PEX191	5.40722e-196	0.540042	0.152	0.035	1.34759e-191	malignant cells	PEX19
PHLDA15	7.52246e-196	0.866085	0.199	0.055	1.87475e-191	malignant cells	PHLDA1
SLC12A72	1.23356e-195	0.843144	0.162	0.039	3.07428e-191	malignant cells	SLC12A7
CD94	1.34694e-195	1.46431	0.254	0.082	3.35685e-191	malignant cells	CD9
BAD2	4.09877e-195	0.696597	0.276	0.09	1.0215e-190	malignant cells	BAD
YIF1A2	5.06461e-195	0.660783	0.356	0.13	1.2622e-190	malignant cells	YIF1A
UBE2D4	5.09124e-195	0.694382	0.151	0.035	1.26884e-190	malignant cells	UBE2D4
ZNF444	1.65734e-194	0.347551	0.158	0.037	4.13042e-190	malignant cells	ZNF444
SRD5A33	2.61113e-194	0.945486	0.142	0.032	6.50747e-190	malignant cells	SRD5A3
H2AFJ1	3.12783e-194	0.995626	0.485	0.214	7.79519e-190	malignant cells	H2AFJ
GRN4	3.5019e-194	0.25123	0.384	0.143	8.72742e-190	malignant cells	GRN
SCOC1	4.79269e-194	0.723384	0.223	0.065	1.19443e-189	malignant cells	SCOC
NUDT8	4.9237e-194	0.494589	0.164	0.04	1.22708e-189	malignant cells	NUDT8
FKBP23	1.73059e-193	0.769509	0.464	0.195	4.31298e-189	malignant cells	FKBP2
COPS7A2	7.23858e-193	0.62849	0.22	0.064	1.804e-188	malignant cells	COPS7A
GSTM41	7.89267e-193	0.780971	0.165	0.041	1.96701e-188	malignant cells	GSTM4
NDUFA133	1.10028e-192	0.842526	0.33	0.119	2.74213e-188	malignant cells	NDUFA13
NAXE	1.14024e-192	0.703334	0.435	0.176	2.8417e-188	malignant cells	NAXE
DDX13	2.43054e-192	0.6095	0.19	0.051	6.0574e-188	malignant cells	DDX1
COPS5	2.02506e-190	0.690818	0.352	0.131	5.04684e-186	malignant cells	COPS5
EPN14	2.12631e-190	0.779832	0.31	0.109	5.29918e-186	malignant cells	EPN1
RFK1	3.39347e-190	0.681903	0.18	0.047	8.4572e-186	malignant cells	RFK
MRPL322	4.04768e-190	0.519247	0.273	0.089	1.00876e-185	malignant cells	MRPL32
VPS253	5.92185e-190	0.560293	0.283	0.094	1.47584e-185	malignant cells	VPS25
SMIM42	1.60031e-189	0.619803	0.206	0.058	3.98828e-185	malignant cells	SMIM4
AGMAT	3.5858e-189	0.42963	0.13	0.027	8.93654e-185	malignant cells	AGMAT
POFUT1	4.65525e-189	0.488702	0.104	0.019	1.16018e-184	malignant cells	POFUT1
ILVBL2	1.19463e-188	0.58607	0.173	0.044	2.97726e-184	malignant cells	ILVBL
MAN1A14	2.56596e-188	0.591327	0.12	0.024	6.39489e-184	malignant cells	MAN1A1
GTF2H51	3.20427e-188	0.597589	0.358	0.134	7.98567e-184	malignant cells	GTF2H5
C15orf481	4.05127e-188	3.07883	0.112	0.022	1.00966e-183	malignant cells	C15orf48
RDH11	4.30563e-188	0.573919	0.228	0.068	1.07305e-183	malignant cells	RDH11
BOLA11	7.16495e-188	0.341081	0.138	0.031	1.78565e-183	malignant cells	BOLA1
CNPY21	9.00842e-188	0.512939	0.185	0.049	2.24508e-183	malignant cells	CNPY2
CDK43	1.60177e-187	0.748202	0.332	0.121	3.99193e-183	malignant cells	CDK4
SDSL1	1.89604e-187	1.0267	0.101	0.018	4.72531e-183	malignant cells	SDSL
TSFM	3.64288e-187	0.422735	0.132	0.028	9.07879e-183	malignant cells	TSFM
CTNNB14	3.7451e-187	0.798503	0.295	0.103	9.33353e-183	malignant cells	CTNNB1
ALG32	4.53762e-187	0.518463	0.252	0.08	1.13087e-182	malignant cells	ALG3
RTN33	1.32067e-186	0.792992	0.318	0.115	3.29138e-182	malignant cells	RTN3
SEC11C2	1.55859e-186	0.62599	0.459	0.193	3.88431e-182	malignant cells	SEC11C
RABGGTB	1.58933e-186	0.589855	0.27	0.089	3.96093e-182	malignant cells	RABGGTB
GLB11	2.34919e-186	0.844904	0.205	0.059	5.85464e-182	malignant cells	GLB1
IER3IP12	2.36535e-186	0.701645	0.143	0.033	5.89492e-182	malignant cells	IER3IP1
C1RL1	5.30008e-186	0.509158	0.168	0.042	1.32089e-181	malignant cells	C1RL
YWHAE5	5.94835e-186	0.709744	0.392	0.155	1.48245e-181	malignant cells	YWHAE
MAGT12	7.33219e-186	0.492127	0.205	0.058	1.82733e-181	malignant cells	MAGT1
DLD1	7.98597e-186	1.08978	0.268	0.09	1.99026e-181	malignant cells	DLD
HAGH	8.92361e-186	0.55304	0.35	0.13	2.22394e-181	malignant cells	HAGH
EGR13	1.07211e-185	1.16916	0.233	0.073	2.67191e-181	malignant cells	EGR1
POLR2J1	1.13579e-185	0.640352	0.333	0.121	2.83062e-181	malignant cells	POLR2J
IFT432	2.9786e-185	0.542418	0.19	0.052	7.42326e-181	malignant cells	IFT43
FAM96A4	3.05147e-185	0.880237	0.428	0.18	7.60488e-181	malignant cells	FAM96A
MOSPD31	2.10797e-184	0.65074	0.262	0.086	5.25348e-180	malignant cells	MOSPD3
INSIG13	4.93194e-184	0.914911	0.284	0.098	1.22914e-179	malignant cells	INSIG1
PQLC12	1.90445e-183	0.659794	0.111	0.022	4.74626e-179	malignant cells	PQLC1
TIMM133	3.46865e-183	0.618901	0.402	0.161	8.64456e-179	malignant cells	TIMM13
SPATA20	4.70307e-183	0.69804	0.117	0.024	1.1721e-178	malignant cells	SPATA20
CRADD	1.0698e-182	0.500357	0.107	0.02	2.66616e-178	malignant cells	CRADD
SLC31A11	4.71623e-182	0.755825	0.122	0.026	1.17538e-177	malignant cells	SLC31A1
SYPL13	1.08457e-181	1.29109	0.391	0.161	2.70296e-177	malignant cells	SYPL1
AC009403.1	1.64702e-181	0.437384	0.105	0.02	4.10469e-177	malignant cells	AC009403.1
LYRM1	2.81205e-181	0.476665	0.215	0.063	7.00819e-177	malignant cells	LYRM1
GATAD13	3.35344e-181	0.756263	0.122	0.026	8.35744e-177	malignant cells	GATAD1
NUDCD1	8.10768e-181	0.825122	0.139	0.032	2.0206e-176	malignant cells	NUDCD1
PTP4A12	1.01996e-180	0.768074	0.366	0.143	2.54194e-176	malignant cells	PTP4A1
PEX2	1.03389e-180	0.472902	0.233	0.072	2.57665e-176	malignant cells	PEX2
POLDIP21	4.19414e-180	0.400528	0.309	0.109	1.04526e-175	malignant cells	POLDIP2
ANKRD46	6.41283e-180	0.461942	0.115	0.023	1.5982e-175	malignant cells	ANKRD46
SELENOS4	6.50851e-180	0.683956	0.345	0.13	1.62205e-175	malignant cells	SELENOS
NIT1	2.91948e-179	0.432128	0.219	0.065	7.27592e-175	malignant cells	NIT1
PHC23	3.41287e-179	0.657123	0.112	0.022	8.50555e-175	malignant cells	PHC2
GMPPA1	3.56329e-179	0.516421	0.161	0.041	8.88042e-175	malignant cells	GMPPA
LPCAT3	6.53587e-179	0.73116	0.178	0.048	1.62887e-174	malignant cells	LPCAT3
SLC25A331	8.39159e-179	0.718895	0.177	0.048	2.09135e-174	malignant cells	SLC25A33
SDHD3	8.46296e-179	0.693568	0.304	0.109	2.10914e-174	malignant cells	SDHD
FNDC3B4	1.04264e-178	1.06292	0.191	0.055	2.59847e-174	malignant cells	FNDC3B
MYL6B4	1.50428e-178	0.417056	0.225	0.068	3.74896e-174	malignant cells	MYL6B
PRADC14	2.23959e-178	0.685985	0.171	0.045	5.5815e-174	malignant cells	PRADC1
ELL24	5.46766e-178	0.588796	0.165	0.043	1.36265e-173	malignant cells	ELL2
XBP13	6.43223e-178	0.732942	0.487	0.218	1.60304e-173	malignant cells	XBP1
ARMC101	6.56429e-178	0.5988	0.274	0.093	1.63595e-173	malignant cells	ARMC10
PACSIN23	9.02113e-178	0.702487	0.173	0.046	2.24825e-173	malignant cells	PACSIN2
NAA201	9.43084e-178	0.663885	0.353	0.135	2.35036e-173	malignant cells	NAA20
IMPA1	1.74795e-177	0.401997	0.152	0.037	4.35624e-173	malignant cells	IMPA1
H6PD	6.21245e-177	0.523822	0.116	0.024	1.54827e-172	malignant cells	H6PD
FBXO31	6.68647e-177	0.319628	0.122	0.026	1.6664e-172	malignant cells	FBXO31
MCM72	7.05752e-177	1.29179	0.211	0.064	1.75888e-172	malignant cells	MCM7
EIF6	1.0971e-176	0.693604	0.427	0.179	2.7342e-172	malignant cells	EIF6
NDUFA9	1.34632e-176	0.739491	0.122	0.026	3.3553e-172	malignant cells	NDUFA9
MYO1C3	1.89134e-176	0.908235	0.124	0.027	4.71361e-172	malignant cells	MYO1C
PSPH	5.98556e-176	0.736816	0.122	0.026	1.49172e-171	malignant cells	PSPH
ELOC2	6.06417e-176	0.875349	0.46	0.206	1.51131e-171	malignant cells	ELOC
NDUFV31	1.46134e-175	0.435991	0.239	0.076	3.64196e-171	malignant cells	NDUFV3
DBI3	1.83721e-175	0.964719	0.663	0.384	4.5787e-171	malignant cells	DBI
EBAG92	2.42911e-175	0.390021	0.245	0.078	6.05384e-171	malignant cells	EBAG9
INPP12	2.45143e-175	0.964058	0.112	0.023	6.10946e-171	malignant cells	INPP1
PIN4	3.44664e-175	0.515221	0.325	0.119	8.58972e-171	malignant cells	PIN4
DERL12	4.06742e-175	0.582801	0.293	0.103	1.01368e-170	malignant cells	DERL1
GBE11	5.60352e-175	0.78798	0.129	0.029	1.39651e-170	malignant cells	GBE1
FUCA11	5.72977e-175	0.792338	0.147	0.036	1.42797e-170	malignant cells	FUCA1
APOPT11	6.17414e-175	0.775892	0.125	0.028	1.53872e-170	malignant cells	APOPT1
IER33	1.14035e-174	1.49177	0.261	0.091	2.84197e-170	malignant cells	IER3
PNPO1	1.69507e-174	0.442694	0.123	0.027	4.22445e-170	malignant cells	PNPO
CPSF1	2.39352e-174	0.525269	0.139	0.032	5.96513e-170	malignant cells	CPSF1
NQO23	2.96041e-174	0.671707	0.205	0.061	7.37794e-170	malignant cells	NQO2
C1GALT1C12	3.57399e-174	0.544785	0.164	0.043	8.90711e-170	malignant cells	C1GALT1C1
MPLKIP1	5.07718e-174	0.403985	0.333	0.123	1.26533e-169	malignant cells	MPLKIP
PIGM	5.80108e-174	0.425387	0.132	0.03	1.44574e-169	malignant cells	PIGM
ERI31	6.36795e-174	0.523573	0.247	0.08	1.58702e-169	malignant cells	ERI3
DAAM13	6.7643e-174	0.6807	0.152	0.038	1.6858e-169	malignant cells	DAAM1
LAMTOR22	8.43033e-174	0.648805	0.423	0.176	2.10101e-169	malignant cells	LAMTOR2
NDRG13	2.97637e-173	0.993439	0.178	0.049	7.41771e-169	malignant cells	NDRG1
GALNT22	4.48992e-173	0.538004	0.186	0.052	1.11898e-168	malignant cells	GALNT2
MARCKSL12	5.85377e-173	1.08368	0.482	0.236	1.45888e-168	malignant cells	MARCKSL1
SRPRB1	6.41612e-173	0.469527	0.207	0.061	1.59903e-168	malignant cells	SRPRB
SOD21	6.48272e-173	0.940934	0.334	0.129	1.61562e-168	malignant cells	SOD2
UGGT12	1.03057e-172	0.674158	0.145	0.035	2.56838e-168	malignant cells	UGGT1
SREBF21	1.1106e-172	0.461962	0.163	0.042	2.76785e-168	malignant cells	SREBF2
KIF221	1.86026e-172	0.711485	0.261	0.089	4.63613e-168	malignant cells	KIF22
TMEM60	2.83055e-172	0.452187	0.175	0.048	7.05429e-168	malignant cells	TMEM60
HEXA3	2.98954e-172	0.598093	0.207	0.062	7.45052e-168	malignant cells	HEXA
TMED54	3.17703e-172	0.543338	0.303	0.109	7.9178e-168	malignant cells	TMED5
MRPS161	3.252e-172	0.553239	0.365	0.142	8.10463e-168	malignant cells	MRPS16
PEMT3	6.66991e-172	0.462645	0.169	0.045	1.66228e-167	malignant cells	PEMT
CAMTA13	2.15722e-171	0.571993	0.332	0.125	5.37624e-167	malignant cells	CAMTA1
C12orf754	2.5559e-171	1.47629	0.302	0.115	6.36981e-167	malignant cells	C12orf75
PAM16	2.80273e-171	0.486577	0.107	0.021	6.98497e-167	malignant cells	PAM16
DDX561	4.63499e-171	0.391241	0.233	0.074	1.15513e-166	malignant cells	DDX56
P4HA12	5.07633e-171	0.84197	0.164	0.044	1.26512e-166	malignant cells	P4HA1
ITGA13	6.44292e-171	0.323336	0.108	0.022	1.6057e-166	malignant cells	ITGA1
ANAPC131	8.89483e-171	0.438826	0.271	0.093	2.21677e-166	malignant cells	ANAPC13
AC008267.5	9.24695e-171	0.56481	0.129	0.029	2.30453e-166	malignant cells	AC008267.5
TM9SF33	1.90281e-170	0.661555	0.18	0.05	4.74219e-166	malignant cells	TM9SF3
FAIM2	2.57852e-170	0.563133	0.112	0.023	6.42618e-166	malignant cells	FAIM
GSTO14	3.07341e-170	0.86276	0.392	0.165	7.65956e-166	malignant cells	GSTO1
MTERF3	3.18518e-169	0.503799	0.119	0.026	7.93809e-165	malignant cells	MTERF3
CRTAP4	3.6465e-169	0.798384	0.352	0.139	9.0878e-165	malignant cells	CRTAP
FAM136A2	8.56044e-169	0.450366	0.283	0.099	2.13343e-164	malignant cells	FAM136A
TMEM701	1.01461e-168	0.598384	0.252	0.085	2.52862e-164	malignant cells	TMEM70
PANK31	1.0182e-168	0.605343	0.1	0.019	2.53755e-164	malignant cells	PANK3
SUN12	1.38022e-168	0.747828	0.155	0.04	3.43977e-164	malignant cells	SUN1
MID1IP11	2.22083e-168	0.589973	0.21	0.064	5.53476e-164	malignant cells	MID1IP1
NSMCE21	2.62706e-168	0.61785	0.175	0.048	6.54716e-164	malignant cells	NSMCE2
AC244090.11	7.97878e-168	0.637783	0.112	0.024	1.98847e-163	malignant cells	AC244090.1
KIAA0319L1	8.47263e-168	0.42404	0.167	0.045	2.11155e-163	malignant cells	KIAA0319L
TFB2M	1.86166e-167	0.362601	0.146	0.036	4.63964e-163	malignant cells	TFB2M
ZHX12	2.01099e-167	0.437548	0.162	0.043	5.01178e-163	malignant cells	ZHX1
BCS1L1	2.85507e-167	0.636278	0.112	0.023	7.11542e-163	malignant cells	BCS1L
COQ92	2.88411e-167	0.382205	0.158	0.041	7.18779e-163	malignant cells	COQ9
CLTC4	4.02681e-167	0.653564	0.293	0.106	1.00356e-162	malignant cells	CLTC
BTD1	4.83095e-167	0.442968	0.141	0.034	1.20397e-162	malignant cells	BTD
NUDT142	7.00008e-167	0.671758	0.187	0.054	1.74456e-162	malignant cells	NUDT14
CAT4	9.52487e-167	0.689827	0.327	0.126	2.37379e-162	malignant cells	CAT
STRADB	1.38687e-166	0.384469	0.175	0.048	3.45636e-162	malignant cells	STRADB
TSTA3	1.49666e-166	0.58847	0.326	0.123	3.72998e-162	malignant cells	TSTA3
UNG1	2.16391e-166	0.663174	0.124	0.028	5.3929e-162	malignant cells	UNG
SLC52A21	6.63055e-166	0.970375	0.215	0.068	1.65246e-161	malignant cells	SLC52A2
EVI53	6.67141e-166	1.0426	0.107	0.022	1.66265e-161	malignant cells	EVI5
GRHPR1	8.50729e-166	0.806668	0.359	0.146	2.12019e-161	malignant cells	GRHPR
PATJ	1.04945e-165	0.489744	0.115	0.025	2.61544e-161	malignant cells	PATJ
PEX10	1.87879e-165	0.645432	0.116	0.025	4.68231e-161	malignant cells	PEX10
TMEM332	2.5794e-165	0.604336	0.17	0.047	6.42839e-161	malignant cells	TMEM33
HADHB	3.79274e-165	0.529555	0.333	0.127	9.45226e-161	malignant cells	HADHB
DNAJB114	4.2092e-165	0.6418	0.272	0.096	1.04902e-160	malignant cells	DNAJB11
C8orf76	6.27971e-165	0.532462	0.125	0.028	1.56503e-160	malignant cells	C8orf76
TPI14	2.20803e-164	0.93158	0.754	0.509	5.50286e-160	malignant cells	TPI1
APIP2	5.231e-164	0.473044	0.223	0.071	1.30367e-159	malignant cells	APIP
CD3023	6.79261e-164	1.014	0.124	0.029	1.69285e-159	malignant cells	CD302
HYOU14	6.18496e-163	0.686627	0.169	0.047	1.54142e-158	malignant cells	HYOU1
ADH51	1.38702e-162	0.670161	0.456	0.202	3.45673e-158	malignant cells	ADH5
B4GALT4	3.96402e-162	0.800024	0.125	0.029	9.87913e-158	malignant cells	B4GALT4
ARL6IP15	8.24314e-162	0.881293	0.253	0.087	2.05435e-157	malignant cells	ARL6IP1
SMIM72	1.0278e-161	0.6084	0.186	0.054	2.56149e-157	malignant cells	SMIM7
RPF22	2.31419e-161	0.459002	0.161	0.043	5.76742e-157	malignant cells	RPF2
EEPD1	6.79701e-161	0.970586	0.104	0.021	1.69395e-156	malignant cells	EEPD1
SPRYD71	9.81442e-161	0.672146	0.108	0.023	2.44595e-156	malignant cells	SPRYD7
SUMF13	1.2539e-160	0.544623	0.152	0.04	3.12496e-156	malignant cells	SUMF1
EIF4EBP3	1.43375e-160	0.617679	0.172	0.048	3.57318e-156	malignant cells	EIF4EBP3
DNAJB92	2.87091e-160	0.685693	0.256	0.088	7.15487e-156	malignant cells	DNAJB9
STT3A4	3.0389e-160	0.544978	0.168	0.047	7.57355e-156	malignant cells	STT3A
TSEN343	3.61989e-160	0.57045	0.23	0.076	9.0215e-156	malignant cells	TSEN34
BET11	3.86625e-160	0.40631	0.156	0.041	9.63547e-156	malignant cells	BET1
NECAB3	3.9064e-160	0.557823	0.106	0.022	9.73553e-156	malignant cells	NECAB3
ENC12	6.19664e-160	0.656991	0.111	0.024	1.54433e-155	malignant cells	ENC1
PTP4A32	7.14354e-160	0.792885	0.176	0.05	1.78031e-155	malignant cells	PTP4A3
ATP6V0B3	9.85477e-160	0.94753	0.534	0.264	2.45601e-155	malignant cells	ATP6V0B
STAU13	3.40253e-159	0.410044	0.326	0.124	8.47979e-155	malignant cells	STAU1
CPVL1	5.87764e-159	0.783817	0.173	0.049	1.46483e-154	malignant cells	CPVL
SOX43	1.03216e-158	1.2523	0.297	0.115	2.57235e-154	malignant cells	SOX4
NAMPT3	1.03794e-157	0.922001	0.293	0.111	2.58676e-153	malignant cells	NAMPT
PDLIM53	1.89498e-157	0.762087	0.223	0.073	4.72267e-153	malignant cells	PDLIM5
SEL1L5	2.16898e-157	0.526989	0.198	0.061	5.40553e-153	malignant cells	SEL1L
PSMG12	2.34709e-157	0.568398	0.154	0.041	5.84941e-153	malignant cells	PSMG1
ENTPD3-AS1	4.66258e-157	0.406548	0.101	0.021	1.16201e-152	malignant cells	ENTPD3-AS1
NAPEPLD	4.72542e-157	0.700047	0.106	0.022	1.17767e-152	malignant cells	NAPEPLD
TMED12	4.77675e-157	0.390818	0.158	0.043	1.19046e-152	malignant cells	TMED1
TMBIM13	8.21875e-157	0.791366	0.283	0.105	2.04828e-152	malignant cells	TMBIM1
MRPS331	1.1289e-156	0.389424	0.338	0.131	2.81345e-152	malignant cells	MRPS33
C1orf43	1.2234e-156	0.729664	0.456	0.208	3.04897e-152	malignant cells	C1orf43
HEXB3	3.44071e-156	0.646096	0.292	0.109	8.57495e-152	malignant cells	HEXB
HPGD1	3.72512e-156	1.38792	0.142	0.037	9.28373e-152	malignant cells	HPGD
RASSF71	5.59505e-156	0.503669	0.214	0.068	1.3944e-151	malignant cells	RASSF7
NDUFS13	9.17064e-156	0.34409	0.198	0.061	2.28551e-151	malignant cells	NDUFS1
SCP21	2.92179e-155	0.675717	0.479	0.224	7.28169e-151	malignant cells	SCP2
ERF2	4.09152e-155	0.564865	0.102	0.021	1.01969e-150	malignant cells	ERF
OSBP	8.04942e-155	0.455797	0.107	0.023	2.00608e-150	malignant cells	OSBP
APPL2	2.12531e-154	0.867499	0.1	0.02	5.29671e-150	malignant cells	APPL2
EBNA1BP22	3.64889e-154	0.289714	0.24	0.081	9.09376e-150	malignant cells	EBNA1BP2
DGAT11	6.13638e-154	0.600857	0.1	0.021	1.52931e-149	malignant cells	DGAT1
SND13	6.18978e-154	0.467066	0.297	0.111	1.54262e-149	malignant cells	SND1
BCKDK4	8.06994e-154	0.515188	0.196	0.061	2.01119e-149	malignant cells	BCKDK
SDHC1	1.22997e-153	0.675563	0.504	0.24	3.06533e-149	malignant cells	SDHC
C5orf151	1.67808e-153	0.438364	0.194	0.06	4.18211e-149	malignant cells	C5orf15
FAHD2A	2.74337e-153	0.372656	0.154	0.041	6.83702e-149	malignant cells	FAHD2A
ETFRF1	5.79013e-153	0.362865	0.216	0.069	1.44302e-148	malignant cells	ETFRF1
RBFA	6.4827e-153	0.401375	0.197	0.061	1.61562e-148	malignant cells	RBFA
MCCC2	1.04375e-152	0.256145	0.16	0.044	2.60123e-148	malignant cells	MCCC2
CMSS1	1.12744e-152	0.622765	0.13	0.032	2.80981e-148	malignant cells	CMSS1
TMEM1812	3.14192e-152	0.411146	0.111	0.025	7.83029e-148	malignant cells	TMEM181
BOD12	5.46416e-152	0.274225	0.151	0.04	1.36178e-147	malignant cells	BOD1
LARP41	7.18938e-152	0.393648	0.18	0.053	1.79174e-147	malignant cells	LARP4
YIPF33	1.553e-151	0.435608	0.329	0.129	3.87039e-147	malignant cells	YIPF3
CD462	3.18808e-151	0.64597	0.362	0.15	7.94534e-147	malignant cells	CD46
EIF2AK11	3.42597e-151	0.37921	0.289	0.107	8.5382e-147	malignant cells	EIF2AK1
MAP3K133	5.36276e-151	0.608116	0.195	0.061	1.33651e-146	malignant cells	MAP3K13
WDR45B3	1.04463e-150	0.664307	0.172	0.05	2.60343e-146	malignant cells	WDR45B
GTF2I3	1.04945e-150	0.471293	0.345	0.139	2.61544e-146	malignant cells	GTF2I
GLT8D1	1.14239e-150	0.325901	0.211	0.068	2.84708e-146	malignant cells	GLT8D1
RAC13	1.31252e-150	0.840437	0.64	0.371	3.27107e-146	malignant cells	RAC1
ABHD8	1.35379e-150	0.491359	0.104	0.022	3.3739e-146	malignant cells	ABHD8
PEA154	1.52182e-150	0.913261	0.199	0.064	3.79268e-146	malignant cells	PEA15
ZDHHC4	1.69008e-150	0.379749	0.217	0.071	4.21201e-146	malignant cells	ZDHHC4
ANAPC112	3.09516e-150	0.79213	0.601	0.326	7.71377e-146	malignant cells	ANAPC11
LMAN15	3.3747e-150	0.611866	0.398	0.171	8.41043e-146	malignant cells	LMAN1
RPA32	4.17759e-150	0.619756	0.347	0.141	1.04114e-145	malignant cells	RPA3
MROH1	4.77832e-150	0.8191	0.104	0.022	1.19085e-145	malignant cells	MROH1
PDXK2	6.94994e-150	0.750898	0.157	0.044	1.73206e-145	malignant cells	PDXK
COASY1	9.81008e-150	0.332788	0.211	0.068	2.44487e-145	malignant cells	COASY
SLC35B22	1.09615e-149	0.397062	0.196	0.061	2.73182e-145	malignant cells	SLC35B2
NDUFB91	4.63681e-149	0.905118	0.69	0.425	1.15559e-144	malignant cells	NDUFB9
TRIM284	5.0043e-149	0.603585	0.214	0.071	1.24717e-144	malignant cells	TRIM28
MRPS352	5.4528e-149	0.468973	0.323	0.127	1.35895e-144	malignant cells	MRPS35
AMFR1	5.86734e-149	0.561127	0.105	0.023	1.46226e-144	malignant cells	AMFR
LRRFIP24	1.08096e-148	0.539036	0.237	0.082	2.69398e-144	malignant cells	LRRFIP2
ACTN45	1.66095e-148	0.668459	0.316	0.125	4.13941e-144	malignant cells	ACTN4
PIGT3	1.91069e-148	0.683486	0.267	0.098	4.76181e-144	malignant cells	PIGT
MRPL512	2.20201e-148	0.647014	0.5	0.239	5.48784e-144	malignant cells	MRPL51
ALDH9A12	3.48464e-148	0.391411	0.26	0.093	8.68442e-144	malignant cells	ALDH9A1
MRPS142	3.95922e-148	0.300081	0.229	0.077	9.86716e-144	malignant cells	MRPS14
TMEM99	5.67631e-148	0.521434	0.11	0.024	1.41465e-143	malignant cells	TMEM99
DPAGT11	6.12796e-148	0.553209	0.148	0.04	1.52721e-143	malignant cells	DPAGT1
IFRD2	6.7027e-148	0.437817	0.202	0.064	1.67045e-143	malignant cells	IFRD2
MINCR	1.22261e-147	0.338235	0.151	0.041	3.04699e-143	malignant cells	MINCR
IARS22	1.38514e-147	0.346284	0.247	0.087	3.45205e-143	malignant cells	IARS2
MRPL401	1.98494e-147	0.376004	0.331	0.131	4.94688e-143	malignant cells	MRPL40
CISD23	2.48644e-147	0.454662	0.286	0.107	6.19671e-143	malignant cells	CISD2
PEX13	3.28852e-147	0.309855	0.112	0.026	8.19565e-143	malignant cells	PEX13
CHCHD104	5.7521e-147	0.822843	0.615	0.346	1.43354e-142	malignant cells	CHCHD10
TIMM17B3	1.07765e-146	0.40131	0.339	0.136	2.68573e-142	malignant cells	TIMM17B
SEC61A14	1.8537e-146	0.565836	0.272	0.101	4.6198e-142	malignant cells	SEC61A1
POLR2H2	2.11065e-146	0.43908	0.302	0.116	5.26017e-142	malignant cells	POLR2H
CSNK2B3	4.25472e-146	0.458869	0.154	0.043	1.06036e-141	malignant cells	CSNK2B
PPIF3	5.32238e-146	0.482927	0.219	0.074	1.32644e-141	malignant cells	PPIF
NAA102	5.34456e-146	0.53484	0.182	0.056	1.33197e-141	malignant cells	NAA10
PIGQ1	6.39541e-146	0.602285	0.101	0.021	1.59386e-141	malignant cells	PIGQ
ACAA12	6.09784e-145	0.60226	0.362	0.153	1.5197e-140	malignant cells	ACAA1
TIMMDC12	6.14177e-145	0.425237	0.249	0.088	1.53065e-140	malignant cells	TIMMDC1
AGPAT31	1.00539e-144	0.641009	0.113	0.026	2.50564e-140	malignant cells	AGPAT3
CEBPG2	1.04585e-144	0.50613	0.182	0.056	2.60647e-140	malignant cells	CEBPG
PDXDC11	1.10543e-144	0.441917	0.21	0.069	2.75496e-140	malignant cells	PDXDC1
MTCH13	1.16333e-144	0.624204	0.397	0.174	2.89925e-140	malignant cells	MTCH1
ARF43	1.73329e-144	0.580307	0.408	0.18	4.3197e-140	malignant cells	ARF4
DPM31	2.39614e-144	0.633902	0.376	0.162	5.97166e-140	malignant cells	DPM3
HDAC6	2.54729e-144	0.532135	0.102	0.022	6.34835e-140	malignant cells	HDAC6
IDH23	2.97722e-144	0.802639	0.452	0.216	7.41983e-140	malignant cells	IDH2
ATN12	3.27761e-144	0.70483	0.123	0.03	8.16846e-140	malignant cells	ATN1
BORCS72	4.18796e-144	0.377778	0.167	0.049	1.04372e-139	malignant cells	BORCS7
OGG1	9.70622e-144	0.531235	0.14	0.037	2.41898e-139	malignant cells	OGG1
AZIN14	7.14252e-143	0.496386	0.243	0.086	1.78006e-138	malignant cells	AZIN1
KEAP14	7.25029e-143	0.469891	0.164	0.048	1.80692e-138	malignant cells	KEAP1
MRPL361	1.41953e-142	0.362048	0.329	0.131	3.53774e-138	malignant cells	MRPL36
DHRSX1	1.49768e-142	0.502352	0.183	0.057	3.73253e-138	malignant cells	DHRSX
RXRA3	1.78162e-142	0.580499	0.115	0.028	4.44016e-138	malignant cells	RXRA
MED81	1.84443e-142	0.365422	0.205	0.067	4.59669e-138	malignant cells	MED8
HSF1	2.30312e-142	0.55428	0.339	0.14	5.73984e-138	malignant cells	HSF1
ATP13A32	2.40443e-142	0.460964	0.124	0.031	5.99231e-138	malignant cells	ATP13A3
MANF2	2.63899e-142	0.672578	0.32	0.131	6.57689e-138	malignant cells	MANF
GOLPH32	3.97027e-142	0.466571	0.286	0.109	9.89471e-138	malignant cells	GOLPH3
PTCD31	4.1193e-142	0.257123	0.171	0.051	1.02661e-137	malignant cells	PTCD3
NDUFS22	4.91402e-142	0.465676	0.415	0.183	1.22467e-137	malignant cells	NDUFS2
MRPL142	7.40731e-142	0.398894	0.382	0.163	1.84605e-137	malignant cells	MRPL14
SMAD3	8.88543e-142	0.492672	0.115	0.027	2.21443e-137	malignant cells	SMAD3
PPP4R12	1.61874e-141	0.710149	0.106	0.024	4.03423e-137	malignant cells	PPP4R1
TMCO32	1.76897e-141	0.705772	0.12	0.029	4.40864e-137	malignant cells	TMCO3
COPB24	2.27643e-141	0.402453	0.26	0.096	5.67333e-137	malignant cells	COPB2
SVIL2	2.30993e-141	0.679793	0.131	0.034	5.7568e-137	malignant cells	SVIL
AHCYL13	3.99528e-141	0.461913	0.157	0.045	9.95705e-137	malignant cells	AHCYL1
LRRC592	4.42652e-141	0.466998	0.256	0.094	1.10318e-136	malignant cells	LRRC59
EIF4G12	5.08174e-141	0.424277	0.302	0.119	1.26647e-136	malignant cells	EIF4G1
CCDC342	5.49625e-141	0.427693	0.127	0.032	1.36977e-136	malignant cells	CCDC34
PDF1	7.46695e-141	0.458107	0.112	0.026	1.86091e-136	malignant cells	PDF
DYNC1LI22	8.39599e-141	0.628187	0.197	0.064	2.09245e-136	malignant cells	DYNC1LI2
TM9SF27	1.76147e-140	0.687875	0.303	0.121	4.38994e-136	malignant cells	TM9SF2
WASHC52	2.41677e-140	0.620055	0.133	0.035	6.02308e-136	malignant cells	WASHC5
NMB	4.1004e-140	0.82984	0.116	0.028	1.0219e-135	malignant cells	NMB
ORAI31	4.38572e-140	0.364716	0.214	0.072	1.09301e-135	malignant cells	ORAI3
GEMIN6	4.45226e-140	0.446471	0.135	0.036	1.10959e-135	malignant cells	GEMIN6
FAM3A	4.73638e-140	0.35455	0.223	0.076	1.1804e-135	malignant cells	FAM3A
FOS5	6.24959e-140	1.13145	0.448	0.232	1.55752e-135	malignant cells	FOS
APOO	1.0734e-139	0.333618	0.152	0.043	2.67514e-135	malignant cells	APOO
AKR7A2	1.51802e-139	0.411744	0.355	0.149	3.7832e-135	malignant cells	AKR7A2
WDR132	2.14683e-139	0.367807	0.212	0.071	5.35033e-135	malignant cells	WDR13
MRPS18A1	2.28016e-139	0.27707	0.209	0.07	5.68261e-135	malignant cells	MRPS18A
STAU2	7.03123e-139	0.534484	0.101	0.023	1.75232e-134	malignant cells	STAU2
GNL32	9.2024e-139	0.462637	0.214	0.073	2.29342e-134	malignant cells	GNL3
GAPDH4	1.69008e-138	0.813371	0.954	0.883	4.21201e-134	malignant cells	GAPDH
AHR2	2.09674e-138	1.129	0.18	0.057	5.22548e-134	malignant cells	AHR
COX174	2.37613e-138	0.611302	0.439	0.203	5.9218e-134	malignant cells	COX17
VMP13	4.08431e-138	0.940171	0.295	0.118	1.01789e-133	malignant cells	VMP1
TMEM1152	4.39337e-138	0.278821	0.157	0.046	1.09492e-133	malignant cells	TMEM115
SAR1B2	6.04928e-138	0.46256	0.254	0.094	1.5076e-133	malignant cells	SAR1B
SMG5	7.57584e-138	0.493757	0.136	0.036	1.88805e-133	malignant cells	SMG5
SAMD4B3	9.97162e-138	0.571999	0.103	0.023	2.48513e-133	malignant cells	SAMD4B
CANT11	1.3688e-137	0.399913	0.134	0.036	3.41131e-133	malignant cells	CANT1
UMAD1	1.99288e-137	0.474273	0.148	0.042	4.96666e-133	malignant cells	UMAD1
ODR41	2.5317e-137	0.422318	0.115	0.028	6.30949e-133	malignant cells	ODR4
LGALS81	2.75717e-137	0.397964	0.203	0.068	6.87143e-133	malignant cells	LGALS8
NARS1	9.51481e-137	0.329466	0.24	0.086	2.37128e-132	malignant cells	NARS
ZNF3	1.11398e-136	0.655312	0.108	0.025	2.77627e-132	malignant cells	ZNF3
FCGRT2	1.47396e-136	0.370353	0.423	0.185	3.67339e-132	malignant cells	FCGRT
AC010642.2	1.5744e-136	0.293828	0.182	0.057	3.92372e-132	malignant cells	AC010642.2
ITGB14	1.95805e-136	0.657646	0.44	0.209	4.87986e-132	malignant cells	ITGB1
FAM174A2	3.45384e-136	0.432635	0.123	0.031	8.60766e-132	malignant cells	FAM174A
RAB2A1	3.71576e-136	0.630443	0.502	0.249	9.26043e-132	malignant cells	RAB2A
POLR2F1	3.9203e-136	0.424995	0.36	0.153	9.77017e-132	malignant cells	POLR2F
RITA1	1.33499e-135	0.28958	0.119	0.03	3.32706e-131	malignant cells	RITA1
COPS6	1.44293e-135	0.815086	0.429	0.202	3.59608e-131	malignant cells	COPS6
UBE2M1	2.17327e-135	0.47299	0.109	0.026	5.41623e-131	malignant cells	UBE2M
PLIN23	2.63053e-135	0.625893	0.337	0.143	6.5558e-131	malignant cells	PLIN2
DYNLL15	2.65214e-135	0.704361	0.579	0.318	6.60967e-131	malignant cells	DYNLL1
NCOA2	4.46575e-135	0.363722	0.141	0.039	1.11295e-130	malignant cells	NCOA2
TGIF13	5.1745e-135	0.650233	0.211	0.073	1.28959e-130	malignant cells	TGIF1
SAC3D12	6.22308e-135	0.38909	0.143	0.04	1.55092e-130	malignant cells	SAC3D1
CYFIP13	1.05861e-134	0.784898	0.138	0.038	2.63827e-130	malignant cells	CYFIP1
EGLN11	1.29355e-134	0.349053	0.125	0.032	3.22378e-130	malignant cells	EGLN1
COX162	2.98824e-134	0.459449	0.295	0.117	7.44729e-130	malignant cells	COX16
FAM168B2	5.82485e-134	0.43447	0.116	0.029	1.45167e-129	malignant cells	FAM168B
PDHA12	6.5095e-134	0.334245	0.233	0.083	1.6223e-129	malignant cells	PDHA1
ACBD5	6.70208e-134	0.333528	0.133	0.036	1.67029e-129	malignant cells	ACBD5
COMT3	2.61839e-133	0.630192	0.362	0.158	6.52556e-129	malignant cells	COMT
ARHGAP52	2.92033e-133	0.564915	0.139	0.038	7.27805e-129	malignant cells	ARHGAP5
RB1CC12	4.59633e-133	0.348048	0.26	0.098	1.1455e-128	malignant cells	RB1CC1
TIMM502	7.39947e-133	0.397554	0.212	0.073	1.8441e-128	malignant cells	TIMM50
TNFRSF1A3	3.31199e-132	0.318285	0.242	0.089	8.25414e-128	malignant cells	TNFRSF1A
PSENEN	3.33259e-132	0.4917	0.226	0.081	8.30547e-128	malignant cells	PSENEN
MCTP12	3.53958e-132	0.987113	0.103	0.024	8.82134e-128	malignant cells	MCTP1
RUSC12	5.78384e-132	0.817359	0.138	0.039	1.44145e-127	malignant cells	RUSC1
BRAT1	9.95925e-132	0.318841	0.158	0.047	2.48204e-127	malignant cells	BRAT1
UROD2	1.01269e-131	0.369144	0.302	0.121	2.52383e-127	malignant cells	UROD
IL181	1.02223e-131	1.74962	0.12	0.032	2.54761e-127	malignant cells	IL18
PSMB23	1.14822e-131	0.60657	0.422	0.197	2.8616e-127	malignant cells	PSMB2
PRPSAP11	1.21871e-131	0.364425	0.214	0.074	3.03726e-127	malignant cells	PRPSAP1
TENT5A2	1.93836e-131	0.806993	0.15	0.044	4.83079e-127	malignant cells	TENT5A
ARL33	2.57797e-131	0.437915	0.167	0.051	6.42481e-127	malignant cells	ARL3
COMMD42	4.22413e-131	0.457597	0.264	0.102	1.05274e-126	malignant cells	COMMD4
DCTPP12	8.73382e-131	0.544125	0.242	0.09	2.17664e-126	malignant cells	DCTPP1
NUDT52	1.06312e-130	0.342428	0.316	0.129	2.6495e-126	malignant cells	NUDT5
PRDX51	1.46967e-130	0.688737	0.638	0.382	3.6627e-126	malignant cells	PRDX5
SHLD2	1.88234e-130	0.259134	0.114	0.028	4.69118e-126	malignant cells	SHLD2
ARL4A5	5.76377e-130	0.687599	0.287	0.116	1.43645e-125	malignant cells	ARL4A
TARS3	7.21576e-130	0.515421	0.182	0.059	1.79831e-125	malignant cells	TARS
VDAC12	9.98774e-130	0.62938	0.459	0.221	2.48915e-125	malignant cells	VDAC1
PPFIA13	1.07361e-129	0.421914	0.121	0.032	2.67565e-125	malignant cells	PPFIA1
TSPAN52	1.12227e-129	0.735959	0.155	0.046	2.79692e-125	malignant cells	TSPAN5
GABARAPL14	1.2878e-129	0.496258	0.205	0.071	3.20945e-125	malignant cells	GABARAPL1
TATDN11	2.1488e-129	0.317712	0.274	0.106	5.35523e-125	malignant cells	TATDN1
GK1	3.4713e-129	0.83099	0.122	0.032	8.65118e-125	malignant cells	GK
ROMO12	3.75845e-129	0.757414	0.546	0.297	9.3668e-125	malignant cells	ROMO1
TMEM14C2	4.38763e-129	0.562292	0.472	0.229	1.09348e-124	malignant cells	TMEM14C
ITPR22	6.36556e-129	0.599936	0.236	0.088	1.58643e-124	malignant cells	ITPR2
ACADVL4	7.52497e-129	0.555201	0.364	0.161	1.87537e-124	malignant cells	ACADVL
MAFF3	7.74149e-129	1.20784	0.14	0.041	1.92934e-124	malignant cells	MAFF
NF13	1.04966e-128	0.589837	0.124	0.033	2.61596e-124	malignant cells	NF1
LDOC11	1.11404e-128	0.747896	0.107	0.026	2.77642e-124	malignant cells	LDOC1
STOML22	1.7056e-128	0.384237	0.367	0.16	4.25068e-124	malignant cells	STOML2
PIP5K1A2	1.80867e-128	0.565325	0.127	0.034	4.50756e-124	malignant cells	PIP5K1A
MYDGF2	2.05452e-128	0.547971	0.451	0.215	5.12029e-124	malignant cells	MYDGF
PSMG31	3.70282e-128	0.303159	0.19	0.063	9.22818e-124	malignant cells	PSMG3
SLC44A14	3.78741e-128	0.439072	0.146	0.043	9.43898e-124	malignant cells	SLC44A1
GCHFR1	4.62024e-128	0.359864	0.278	0.109	1.15146e-123	malignant cells	GCHFR
GOLGB14	7.06599e-128	0.589352	0.256	0.099	1.76099e-123	malignant cells	GOLGB1
TXNRD2	7.13281e-128	0.31483	0.122	0.032	1.77764e-123	malignant cells	TXNRD2
IGF2R3	9.22775e-128	0.381168	0.157	0.048	2.29974e-123	malignant cells	IGF2R
YTHDF32	1.79709e-127	0.369337	0.148	0.044	4.47871e-123	malignant cells	YTHDF3
UQCC22	2.39221e-127	0.341106	0.32	0.133	5.96186e-123	malignant cells	UQCC2
GIPC12	2.47581e-127	0.507811	0.126	0.034	6.1702e-123	malignant cells	GIPC1
STX74	4.23305e-127	0.692714	0.17	0.054	1.05496e-122	malignant cells	STX7
ARL5B2	5.38047e-127	0.740945	0.118	0.031	1.34092e-122	malignant cells	ARL5B
RAB5IF4	6.4046e-127	0.48581	0.398	0.181	1.59615e-122	malignant cells	RAB5IF
C19orf482	9.39118e-127	0.491667	0.171	0.055	2.34047e-122	malignant cells	C19orf48
ACBD32	1.0262e-126	0.358351	0.105	0.025	2.5575e-122	malignant cells	ACBD3
CCT22	1.13305e-126	0.960528	0.472	0.245	2.82379e-122	malignant cells	CCT2
TMEM41A1	3.18366e-126	0.316855	0.147	0.043	7.93432e-122	malignant cells	TMEM41A
ZBTB204	3.52072e-126	0.633392	0.276	0.11	8.77434e-122	malignant cells	ZBTB20
TP53INP12	5.6008e-126	0.422756	0.129	0.035	1.39583e-121	malignant cells	TP53INP1
GARS2	1.02839e-125	0.441418	0.26	0.101	2.56296e-121	malignant cells	GARS
ABHD123	1.15016e-125	0.59793	0.191	0.065	2.86643e-121	malignant cells	ABHD12
DTYMK2	1.31152e-125	0.651641	0.18	0.06	3.26858e-121	malignant cells	DTYMK
ADIPOR21	1.40716e-125	0.389294	0.15	0.045	3.50693e-121	malignant cells	ADIPOR2
HNRNPH23	1.52799e-125	0.40004	0.147	0.043	3.80805e-121	malignant cells	HNRNPH2
STK252	1.62567e-125	0.347704	0.221	0.079	4.05149e-121	malignant cells	STK25
NDUFB13	2.05828e-125	0.666276	0.42	0.2	5.12963e-121	malignant cells	NDUFB1
NDUFB82	2.32374e-125	0.553731	0.178	0.059	5.79122e-121	malignant cells	NDUFB8
LPP3	6.85231e-125	0.448987	0.222	0.081	1.70773e-120	malignant cells	LPP
IMP41	9.10345e-125	0.266137	0.281	0.112	2.26876e-120	malignant cells	IMP4
TM7SF31	1.71857e-124	0.410535	0.233	0.086	4.28301e-120	malignant cells	TM7SF3
SDHB1	1.8499e-124	0.348373	0.348	0.15	4.61033e-120	malignant cells	SDHB
TIMM232	2.83613e-124	0.444433	0.219	0.079	7.06821e-120	malignant cells	TIMM23
MT1X1	2.86705e-124	1.6521	0.317	0.148	7.14527e-120	malignant cells	MT1X
AKR1A12	3.05611e-124	0.469845	0.392	0.179	7.61644e-120	malignant cells	AKR1A1
MRPS231	3.33415e-124	0.368027	0.254	0.098	8.30937e-120	malignant cells	MRPS23
WDR452	3.37907e-124	0.341868	0.242	0.091	8.42131e-120	malignant cells	WDR45
MEPCE2	8.71846e-124	0.70477	0.115	0.03	2.17281e-119	malignant cells	MEPCE
C6orf120	1.34049e-123	0.394559	0.125	0.034	3.34076e-119	malignant cells	C6orf120
UBE2V21	1.9475e-123	0.360324	0.3	0.123	4.85355e-119	malignant cells	UBE2V2
ACAT21	2.19704e-123	0.345141	0.23	0.085	5.47547e-119	malignant cells	ACAT2
PAFAH1B32	3.01767e-123	0.344758	0.268	0.105	7.52065e-119	malignant cells	PAFAH1B3
ARL22	5.05156e-123	0.660856	0.145	0.044	1.25895e-118	malignant cells	ARL2
SERTAD33	6.21096e-123	0.575114	0.134	0.038	1.54789e-118	malignant cells	SERTAD3
BRI3BP3	1.10164e-122	0.679749	0.117	0.031	2.7455e-118	malignant cells	BRI3BP
SSR34	1.12221e-122	0.453393	0.429	0.203	2.79678e-118	malignant cells	SSR3
MRPS152	1.28939e-122	0.441732	0.382	0.173	3.21343e-118	malignant cells	MRPS15
NDUFA113	1.49218e-122	0.524471	0.357	0.159	3.7188e-118	malignant cells	NDUFA11
SLC38A104	1.64067e-122	0.284081	0.197	0.068	4.08887e-118	malignant cells	SLC38A10
APMAP1	1.98138e-122	0.307267	0.3	0.124	4.93801e-118	malignant cells	APMAP
POLRMT	2.09752e-122	0.474688	0.106	0.026	5.22745e-118	malignant cells	POLRMT
PSMD17	2.11951e-122	0.333425	0.27	0.107	5.28224e-118	malignant cells	PSMD1
CLSTN32	2.28309e-122	0.374187	0.106	0.026	5.68992e-118	malignant cells	CLSTN3
MVB12A2	3.99353e-122	0.433302	0.201	0.071	9.95267e-118	malignant cells	MVB12A
LRWD11	4.55705e-122	0.382553	0.106	0.026	1.13571e-117	malignant cells	LRWD1
SNRPE3	5.95866e-122	0.505946	0.434	0.207	1.48502e-117	malignant cells	SNRPE
RCC1L1	8.27066e-122	0.36462	0.109	0.028	2.06121e-117	malignant cells	RCC1L
CSPP11	1.04897e-121	0.368621	0.107	0.027	2.61425e-117	malignant cells	CSPP1
HSPBP11	1.07083e-121	0.265265	0.175	0.057	2.66872e-117	malignant cells	HSPBP1
CENPB2	1.65969e-121	0.393797	0.105	0.026	4.13627e-117	malignant cells	CENPB
CCDC127	1.99722e-121	0.344174	0.113	0.029	4.97748e-117	malignant cells	CCDC127
TSG101	2.30081e-121	0.310535	0.238	0.09	5.73408e-117	malignant cells	TSG101
CCT52	3.16819e-121	0.778366	0.399	0.195	7.89576e-117	malignant cells	CCT5
NPC24	4.57782e-121	0.308175	0.487	0.237	1.14088e-116	malignant cells	NPC2
CLPTM11	6.45084e-121	0.264674	0.216	0.078	1.60768e-116	malignant cells	CLPTM1
TIMM8B1	6.45189e-121	0.413113	0.363	0.162	1.60794e-116	malignant cells	TIMM8B
HIST1H2BC1	1.25908e-120	0.381568	0.125	0.035	3.13788e-116	malignant cells	HIST1H2BC
SREBF11	2.1951e-120	0.381992	0.124	0.034	5.47062e-116	malignant cells	SREBF1
HIP12	2.23093e-120	0.393208	0.1	0.024	5.55992e-116	malignant cells	HIP1
DPM24	2.64703e-120	0.296145	0.221	0.081	6.59692e-116	malignant cells	DPM2
SUCLG11	2.76582e-120	0.425711	0.368	0.166	6.89298e-116	malignant cells	SUCLG1
INTS12	2.94241e-120	0.279131	0.116	0.031	7.33308e-116	malignant cells	INTS1
MGMT2	3.00718e-120	0.380758	0.352	0.155	7.49449e-116	malignant cells	MGMT
NAA503	4.30691e-120	0.331292	0.199	0.07	1.07337e-115	malignant cells	NAA50
RERE2	4.34089e-120	0.374666	0.179	0.06	1.08184e-115	malignant cells	RERE
NDUFAF4	4.40372e-120	0.254856	0.224	0.083	1.09749e-115	malignant cells	NDUFAF4
PRDX61	4.77043e-120	0.668083	0.649	0.396	1.18889e-115	malignant cells	PRDX6
RPE	5.99891e-120	0.626649	0.102	0.025	1.49505e-115	malignant cells	RPE
SAR1A4	2.81456e-119	0.318361	0.233	0.088	7.01444e-115	malignant cells	SAR1A
TM2D11	2.98205e-119	0.295505	0.212	0.077	7.43187e-115	malignant cells	TM2D1
ALG81	7.90304e-119	0.342498	0.141	0.042	1.9696e-114	malignant cells	ALG8
MUM12	8.12215e-119	0.386529	0.115	0.03	2.0242e-114	malignant cells	MUM1
NPM31	1.13895e-118	0.515908	0.129	0.037	2.83848e-114	malignant cells	NPM3
UBE2E31	1.30864e-118	0.400141	0.313	0.133	3.26139e-114	malignant cells	UBE2E3
GANAB3	1.3377e-118	0.254385	0.209	0.075	3.33381e-114	malignant cells	GANAB
PUF601	1.35818e-118	0.481195	0.445	0.216	3.38485e-114	malignant cells	PUF60
CCDC1242	2.1864e-118	0.485149	0.368	0.168	5.44894e-114	malignant cells	CCDC124
SLC25A20	2.60901e-118	0.287503	0.131	0.037	6.50219e-114	malignant cells	SLC25A20
GNPTG3	2.63899e-118	0.387298	0.343	0.151	6.57689e-114	malignant cells	GNPTG
MAPK61	2.78296e-118	0.307531	0.13	0.037	6.93569e-114	malignant cells	MAPK6
HINT22	7.86576e-118	0.397987	0.379	0.173	1.96031e-113	malignant cells	HINT2
ACLY2	1.00775e-117	0.364866	0.164	0.053	2.51153e-113	malignant cells	ACLY
RAB103	1.34556e-117	0.274952	0.299	0.125	3.35341e-113	malignant cells	RAB10
MAGOHB2	2.15717e-117	0.338188	0.169	0.056	5.37609e-113	malignant cells	MAGOHB
TWF12	2.17629e-117	0.378314	0.19	0.066	5.42375e-113	malignant cells	TWF1
CNDP22	2.19499e-117	0.372948	0.246	0.096	5.47036e-113	malignant cells	CNDP2
COX6C1	2.20484e-117	0.77062	0.777	0.619	5.49491e-113	malignant cells	COX6C
GNG103	2.9387e-117	0.435172	0.2	0.072	7.32383e-113	malignant cells	GNG10
PHB1	5.67443e-117	0.460908	0.442	0.214	1.41418e-112	malignant cells	PHB
MVD1	6.51955e-117	0.424977	0.145	0.044	1.6248e-112	malignant cells	MVD
PGD2	6.83821e-117	0.560984	0.269	0.11	1.70422e-112	malignant cells	PGD
NUDT92	6.98027e-117	0.320088	0.131	0.038	1.73962e-112	malignant cells	NUDT9
MRPL341	7.35585e-117	0.416643	0.415	0.196	1.83322e-112	malignant cells	MRPL34
PGPEP1	8.3231e-117	0.46432	0.126	0.036	2.07428e-112	malignant cells	PGPEP1
RALGAPA21	1.07946e-116	0.531721	0.104	0.026	2.69022e-112	malignant cells	RALGAPA2
KIF1B3	1.68114e-116	0.660632	0.102	0.026	4.18975e-112	malignant cells	KIF1B
SELENOO1	1.78169e-116	0.25212	0.123	0.034	4.44032e-112	malignant cells	SELENOO
OAT3	1.84684e-116	0.911378	0.201	0.074	4.60269e-112	malignant cells	OAT
NADK3	2.03406e-116	0.365052	0.132	0.038	5.06928e-112	malignant cells	NADK
ADNP1	2.24816e-116	0.339402	0.109	0.028	5.60287e-112	malignant cells	ADNP
RPN13	4.26904e-116	0.504769	0.441	0.215	1.06393e-111	malignant cells	RPN1
MRPS121	4.71609e-116	0.310623	0.34	0.149	1.17534e-111	malignant cells	MRPS12
CCT6A2	1.02512e-115	0.642978	0.443	0.223	2.55481e-111	malignant cells	CCT6A
MED211	1.08355e-115	0.35128	0.151	0.047	2.70042e-111	malignant cells	MED21
AAMP1	1.10887e-115	0.267085	0.296	0.124	2.76353e-111	malignant cells	AAMP
MRPL352	1.13612e-115	0.280133	0.144	0.044	2.83143e-111	malignant cells	MRPL35
MDH21	1.47594e-115	0.634565	0.632	0.37	3.67833e-111	malignant cells	MDH2
CHCHD4	2.19053e-115	0.362773	0.101	0.025	5.45924e-111	malignant cells	CHCHD4
B4GALT72	2.40401e-115	0.28994	0.131	0.038	5.99127e-111	malignant cells	B4GALT7
RAB30-AS11	2.6545e-115	0.269943	0.11	0.029	6.61555e-111	malignant cells	RAB30-AS1
DGCR22	5.09793e-115	0.274873	0.112	0.03	1.27051e-110	malignant cells	DGCR2
HCCS2	8.51207e-115	0.494319	0.116	0.032	2.12138e-110	malignant cells	HCCS
TMEM2143	8.69405e-115	0.357831	0.128	0.037	2.16673e-110	malignant cells	TMEM214
PGAP2	1.07607e-114	0.385994	0.151	0.048	2.68178e-110	malignant cells	PGAP2
INO80C2	1.84607e-114	0.706819	0.12	0.034	4.60076e-110	malignant cells	INO80C
CCDC106	3.16652e-114	0.320449	0.103	0.026	7.8916e-110	malignant cells	CCDC106
PSMD32	4.2126e-114	0.26967	0.284	0.118	1.04986e-109	malignant cells	PSMD3
CSE1L2	7.79271e-114	0.564334	0.136	0.041	1.9421e-109	malignant cells	CSE1L
HSD17B101	1.51655e-113	0.476619	0.353	0.161	3.77955e-109	malignant cells	HSD17B10
PLD33	5.99514e-113	0.303193	0.341	0.151	1.49411e-108	malignant cells	PLD3
DDX491	8.63624e-113	0.349988	0.196	0.07	2.15232e-108	malignant cells	DDX49
PSMC22	1.0592e-112	0.319297	0.271	0.112	2.63973e-108	malignant cells	PSMC2
ARSA2	1.27745e-112	0.409586	0.253	0.102	3.18366e-108	malignant cells	ARSA
EDEM23	1.37727e-112	0.261374	0.161	0.053	3.43242e-108	malignant cells	EDEM2
ERO1A3	1.40269e-112	0.59051	0.149	0.048	3.49578e-108	malignant cells	ERO1A
ODC15	1.57344e-112	0.738495	0.312	0.139	3.92133e-108	malignant cells	ODC1
TM9SF13	1.5953e-112	0.465575	0.115	0.032	3.9758e-108	malignant cells	TM9SF1
HSD17B11	1.67359e-112	0.499751	0.372	0.173	4.17093e-108	malignant cells	HSD17B11
KLF104	1.68495e-112	0.513605	0.189	0.068	4.19923e-108	malignant cells	KLF10
CRCP	1.94435e-112	0.682246	0.1	0.025	4.84572e-108	malignant cells	CRCP
GALK21	2.12533e-112	0.422483	0.113	0.031	5.29675e-108	malignant cells	GALK2
1961-03-01	2.15831e-112	0.352245	0.21	0.078	5.37893e-108	malignant cells	2023-03-06
HSD17B122	2.55902e-112	0.358356	0.201	0.074	6.37759e-108	malignant cells	HSD17B12
SNX42	2.79036e-112	0.371291	0.16	0.052	6.95413e-108	malignant cells	SNX4
COPG14	3.05693e-112	0.334717	0.198	0.072	7.61847e-108	malignant cells	COPG1
BOLA32	3.08917e-112	0.439705	0.28	0.117	7.69883e-108	malignant cells	BOLA3
TMX21	5.7334e-112	0.434179	0.178	0.062	1.42888e-107	malignant cells	TMX2
RANGAP11	7.4533e-112	0.458152	0.143	0.044	1.85751e-107	malignant cells	RANGAP1
IPO73	1.29554e-111	0.380307	0.197	0.072	3.22875e-107	malignant cells	IPO7
CRK3	2.26207e-111	0.346814	0.128	0.037	5.63753e-107	malignant cells	CRK
GDE11	2.75008e-111	0.468814	0.167	0.056	6.85374e-107	malignant cells	GDE1
NDUFA51	3.57435e-111	0.369798	0.384	0.179	8.908e-107	malignant cells	NDUFA5
GSN4	5.56456e-111	0.358597	0.203	0.076	1.3868e-106	malignant cells	GSN
ATG1013	6.12621e-111	0.25129	0.189	0.067	1.52677e-106	malignant cells	ATG101
NPTN3	1.36356e-110	0.3986	0.125	0.037	3.39826e-106	malignant cells	NPTN
NPLOC41	1.55527e-110	0.548816	0.101	0.026	3.87605e-106	malignant cells	NPLOC4
TRIOBP3	3.43515e-110	0.52075	0.113	0.031	8.56108e-106	malignant cells	TRIOBP
ATF45	4.02163e-110	0.389201	0.339	0.153	1.00227e-105	malignant cells	ATF4
BUD231	4.19987e-110	0.36517	0.354	0.161	1.04669e-105	malignant cells	BUD23
KLF43	4.20722e-110	1.1422	0.154	0.052	1.04852e-105	malignant cells	KLF4
CYB5B3	8.52164e-110	0.491769	0.226	0.088	2.12376e-105	malignant cells	CYB5B
SNRNP253	9.22923e-110	0.472155	0.199	0.073	2.30011e-105	malignant cells	SNRNP25
NDUFC13	1.78755e-109	0.562736	0.47	0.241	4.45494e-105	malignant cells	NDUFC1
CAMK13	2.36587e-109	0.481512	0.144	0.045	5.89622e-105	malignant cells	CAMK1
MRTO41	4.20835e-109	0.432138	0.179	0.063	1.0488e-104	malignant cells	MRTO4
TM9SF41	5.41414e-109	0.315747	0.156	0.051	1.34931e-104	malignant cells	TM9SF4
SUCLG21	1.2086e-108	0.31873	0.242	0.097	3.01207e-104	malignant cells	SUCLG2
FAM50B	1.29221e-108	0.402902	0.107	0.029	3.22045e-104	malignant cells	FAM50B
SURF47	1.37829e-108	0.262335	0.288	0.123	3.43497e-104	malignant cells	SURF4
BCAP31	1.41478e-108	0.745832	0.59	0.351	3.52592e-104	malignant cells	BCAP31
CMAS1	1.44951e-108	0.319549	0.18	0.064	3.61246e-104	malignant cells	CMAS
ATF53	1.45553e-108	1.29426	0.152	0.051	3.62748e-104	malignant cells	ATF5
CSNK2A12	1.89235e-108	0.377995	0.171	0.059	4.71611e-104	malignant cells	CSNK2A1
SFXN41	2.06664e-108	0.325751	0.139	0.043	5.15048e-104	malignant cells	SFXN4
NAPG2	7.21335e-108	0.296619	0.156	0.051	1.79771e-103	malignant cells	NAPG
UPF12	1.48051e-107	0.28146	0.105	0.028	3.68972e-103	malignant cells	UPF1
HSP90B14	1.5777e-107	0.880535	0.647	0.431	3.93193e-103	malignant cells	HSP90B1
MRM2	1.72691e-107	0.310432	0.129	0.039	4.30381e-103	malignant cells	MRM2
TCEAL12	4.97416e-107	0.413064	0.108	0.029	1.23966e-102	malignant cells	TCEAL1
VARS2	5.15386e-107	0.39333	0.112	0.031	1.28444e-102	malignant cells	VARS
CANX6	6.28945e-107	0.610224	0.444	0.228	1.56746e-102	malignant cells	CANX
TAF6	1.16397e-106	0.40541	0.161	0.054	2.90086e-102	malignant cells	TAF6
SLC1A55	1.70182e-106	1.00258	0.127	0.039	4.24129e-102	malignant cells	SLC1A5
PTGES21	3.27075e-106	0.27952	0.219	0.085	8.15136e-102	malignant cells	PTGES2
NDUFB31	6.24979e-106	0.450711	0.435	0.216	1.55757e-101	malignant cells	NDUFB3
DUT2	6.8601e-106	0.558036	0.481	0.255	1.70967e-101	malignant cells	DUT
PSMC42	7.83597e-106	0.40096	0.324	0.147	1.95288e-101	malignant cells	PSMC4
HMBS1	8.09586e-106	0.551085	0.111	0.031	2.01765e-101	malignant cells	HMBS
GSR1	9.03171e-106	0.827151	0.115	0.033	2.25088e-101	malignant cells	GSR
PES12	1.08955e-105	0.285231	0.182	0.066	2.71538e-101	malignant cells	PES1
PARVB5	1.61935e-105	0.571121	0.161	0.055	4.03573e-101	malignant cells	PARVB
UQCRC13	2.80447e-105	0.483133	0.452	0.23	6.9893e-101	malignant cells	UQCRC1
PSMD113	2.86954e-105	0.297881	0.306	0.135	7.15148e-101	malignant cells	PSMD11
ADAM152	3.10263e-105	0.810333	0.136	0.043	7.73237e-101	malignant cells	ADAM15
RALA2	3.6934e-105	0.344931	0.295	0.129	9.2047e-101	malignant cells	RALA
NUDC1	5.95794e-105	0.42735	0.436	0.217	1.48484e-100	malignant cells	NUDC
RER11	8.41814e-105	0.36692	0.396	0.19	2.09797e-100	malignant cells	RER1
IRAK12	8.76425e-105	0.483863	0.102	0.027	2.18423e-100	malignant cells	IRAK1
TMEM1402	1.24832e-104	0.29363	0.102	0.027	3.11106e-100	malignant cells	TMEM140
MBNL22	1.51192e-104	0.676397	0.15	0.05	3.768e-100	malignant cells	MBNL2
ACACA	2.62885e-104	0.420301	0.11	0.031	6.55161e-100	malignant cells	ACACA
GMDS2	4.37127e-104	0.766374	0.177	0.064	1.08941e-99	malignant cells	GMDS
TBC1D231	4.65835e-104	0.375881	0.131	0.04	1.16095e-99	malignant cells	TBC1D23
DFFA2	6.41892e-104	0.278576	0.156	0.052	1.59972e-99	malignant cells	DFFA
TRAF72	1.0974e-103	0.339408	0.18	0.065	2.73494e-99	malignant cells	TRAF7
TMEM179B1	1.14891e-103	0.427169	0.421	0.21	2.86331e-99	malignant cells	TMEM179B
SMS4	1.23817e-103	0.418521	0.273	0.117	3.08578e-99	malignant cells	SMS
TNPO31	2.13715e-103	0.261985	0.133	0.041	5.3262e-99	malignant cells	TNPO3
SLC25A391	2.9626e-103	0.438253	0.424	0.211	7.38338e-99	malignant cells	SLC25A39
COMMD3	3.61858e-103	0.419813	0.1	0.027	9.01823e-99	malignant cells	COMMD3
NMD31	3.90671e-103	0.255956	0.154	0.051	9.73631e-99	malignant cells	NMD3
CHCHD31	4.24312e-103	0.282284	0.235	0.095	1.05747e-98	malignant cells	CHCHD3
A2M3	4.66547e-103	1.71503	0.149	0.051	1.16273e-98	malignant cells	A2M
ICMT3	9.7946e-103	0.514783	0.107	0.03	2.44101e-98	malignant cells	ICMT
ATXN22	1.02035e-102	0.411054	0.134	0.042	2.54293e-98	malignant cells	ATXN2
IDI13	1.48873e-102	0.318294	0.267	0.114	3.71022e-98	malignant cells	IDI1
S100A103	1.59828e-102	0.806563	0.803	0.622	3.98323e-98	malignant cells	S100A10
CPEB43	2.31597e-102	0.394646	0.108	0.03	5.77185e-98	malignant cells	CPEB4
PGP2	3.29899e-102	0.507187	0.137	0.044	8.22175e-98	malignant cells	PGP
TGFBR32	3.91685e-102	0.346875	0.103	0.028	9.76158e-98	malignant cells	TGFBR3
NGRN2	5.09324e-102	0.273619	0.281	0.121	1.26934e-97	malignant cells	NGRN
ANO63	1.06978e-101	0.302976	0.15	0.05	2.66612e-97	malignant cells	ANO6
CHMP2A1	1.15764e-101	0.350776	0.435	0.217	2.88508e-97	malignant cells	CHMP2A
MBOAT71	8.70512e-101	0.593466	0.122	0.037	2.16949e-96	malignant cells	MBOAT7
CHCHD7	9.07903e-101	0.341048	0.266	0.114	2.26268e-96	malignant cells	CHCHD7
SEC133	1.07315e-100	0.323934	0.376	0.18	2.6745e-96	malignant cells	SEC13
ATP1A12	1.97622e-100	0.611722	0.392	0.199	4.92514e-96	malignant cells	ATP1A1
ADIPOR1	5.23583e-100	0.286148	0.348	0.162	1.30487e-95	malignant cells	ADIPOR1
EIF1AX3	5.46425e-100	0.298632	0.385	0.185	1.3618e-95	malignant cells	EIF1AX
HM132	2.44019e-99	0.427875	0.42	0.211	6.08145e-95	malignant cells	HM13
NEAT14	2.53839e-99	1.87823	0.479	0.306	6.32617e-95	malignant cells	NEAT1
MLF2	2.73631e-99	0.42165	0.475	0.246	6.81944e-95	malignant cells	MLF2
ATP5MC11	3.23193e-99	0.537329	0.474	0.254	8.05461e-95	malignant cells	ATP5MC1
KIF13B1	3.3913e-99	0.707872	0.103	0.029	8.4518e-95	malignant cells	KIF13B
AAED13	7.39104e-99	0.469235	0.151	0.052	1.84199e-94	malignant cells	AAED1
ATP2C13	1.52974e-98	0.315711	0.114	0.034	3.81243e-94	malignant cells	ATP2C1
WDR121	4.9884e-98	0.322455	0.105	0.03	1.24321e-93	malignant cells	WDR12
TMED21	8.26696e-98	0.454357	0.452	0.234	2.06029e-93	malignant cells	TMED2
MRPL173	1.00734e-97	0.290157	0.223	0.09	2.51048e-93	malignant cells	MRPL17
CCDC63	1.54143e-97	0.414434	0.129	0.041	3.84156e-93	malignant cells	CCDC6
NDUFAB12	1.78464e-97	0.47756	0.507	0.274	4.44767e-93	malignant cells	NDUFAB1
ZNF7	2.21194e-97	0.339979	0.111	0.032	5.5126e-93	malignant cells	ZNF7
NDUFA41	5.13244e-97	0.619199	0.781	0.608	1.27911e-92	malignant cells	NDUFA4
RUVBL23	7.99024e-97	0.403795	0.202	0.079	1.99133e-92	malignant cells	RUVBL2
TOB12	2.16383e-96	0.327552	0.267	0.116	5.3927e-92	malignant cells	TOB1
SIPA12	7.43423e-96	0.273943	0.171	0.063	1.85276e-91	malignant cells	SIPA1
PSMD142	1.78697e-95	0.272005	0.245	0.103	4.45347e-91	malignant cells	PSMD14
NDUFV23	2.3058e-95	0.447986	0.555	0.308	5.74652e-91	malignant cells	NDUFV2
MIEN1	2.92248e-95	0.305035	0.407	0.203	7.28341e-91	malignant cells	MIEN1
RABIF1	3.24675e-95	0.286371	0.17	0.062	8.09156e-91	malignant cells	RABIF
MRPL331	3.65057e-95	0.380162	0.393	0.195	9.09794e-91	malignant cells	MRPL33
CHMP4B3	3.98742e-95	0.425623	0.289	0.131	9.93744e-91	malignant cells	CHMP4B
PIP4P21	5.09937e-95	0.341024	0.126	0.04	1.27087e-90	malignant cells	PIP4P2
ARMT12	6.02906e-95	0.258571	0.134	0.044	1.50256e-90	malignant cells	ARMT1
TMEM1471	7.96491e-95	0.300417	0.374	0.182	1.98501e-90	malignant cells	TMEM147
HOOK22	9.892e-95	0.43944	0.141	0.048	2.46528e-90	malignant cells	HOOK2
CKS26	1.05735e-94	0.775348	0.211	0.087	2.63514e-90	malignant cells	CKS2
SLC9A3R13	1.26743e-94	0.277252	0.478	0.245	3.15869e-90	malignant cells	SLC9A3R1
TOB23	1.89077e-94	0.306447	0.151	0.053	4.71218e-90	malignant cells	TOB2
SPATS23	2.9356e-94	0.533905	0.108	0.032	7.31609e-90	malignant cells	SPATS2
ERGIC32	4.28505e-94	0.550867	0.544	0.311	1.06792e-89	malignant cells	ERGIC3
POLR2L3	4.63515e-94	0.642285	0.634	0.405	1.15517e-89	malignant cells	POLR2L
DYRK2	5.07415e-94	0.53918	0.127	0.041	1.26458e-89	malignant cells	DYRK2
TIMM441	1.2113e-93	0.363855	0.1	0.028	3.01879e-89	malignant cells	TIMM44
DEF84	4.60943e-93	0.431587	0.147	0.051	1.14876e-88	malignant cells	DEF8
ATP5PO3	4.98085e-93	0.350533	0.211	0.086	1.24133e-88	malignant cells	ATP5PO
MED133	7.49849e-93	0.375285	0.131	0.043	1.86877e-88	malignant cells	MED13
ZFHX33	8.83362e-93	0.466116	0.102	0.03	2.20151e-88	malignant cells	ZFHX3
SPAG94	9.68427e-93	0.564872	0.196	0.077	2.41351e-88	malignant cells	SPAG9
GPR1371	1.06181e-92	0.333	0.107	0.031	2.64625e-88	malignant cells	GPR137
HIRIP31	3.01476e-92	0.457515	0.136	0.046	7.5134e-88	malignant cells	HIRIP3
ELOVL13	5.80205e-92	0.377424	0.235	0.1	1.44599e-87	malignant cells	ELOVL1
TXNDC12	7.09791e-92	0.256945	0.299	0.137	1.76894e-87	malignant cells	TXNDC12
CCPG14	1.85844e-91	0.270198	0.182	0.07	4.6316e-87	malignant cells	CCPG1
FOXO33	1.98444e-91	0.391712	0.143	0.049	4.94563e-87	malignant cells	FOXO3
ATP5MD	2.85664e-91	0.645297	0.627	0.403	7.11931e-87	malignant cells	ATP5MD
ZCCHC9	3.89618e-91	0.258438	0.131	0.043	9.71005e-87	malignant cells	ZCCHC9
VAMP33	6.61213e-91	0.268341	0.181	0.07	1.64787e-86	malignant cells	VAMP3
ATP5MF1	1.07884e-90	0.635885	0.626	0.405	2.68869e-86	malignant cells	ATP5MF
RAB11A2	1.3887e-90	0.299088	0.382	0.19	3.46092e-86	malignant cells	RAB11A
NUDT43	2.05492e-90	0.37792	0.21	0.086	5.12126e-86	malignant cells	NUDT4
POLR2I1	2.8732e-90	0.253456	0.378	0.185	7.1606e-86	malignant cells	POLR2I
CHMP1A1	5.55486e-90	0.35101	0.174	0.066	1.38438e-85	malignant cells	CHMP1A
CLTA4	2.18754e-89	0.35708	0.489	0.26	5.45178e-85	malignant cells	CLTA
LMO45	4.8458e-89	1.12111	0.183	0.074	1.20767e-84	malignant cells	LMO4
NEDD92	6.79843e-89	0.920318	0.168	0.065	1.69431e-84	malignant cells	NEDD9
GPAT42	1.13169e-88	0.355071	0.121	0.039	2.8204e-84	malignant cells	GPAT4
DDIT32	5.94505e-88	0.326839	0.212	0.088	1.48163e-83	malignant cells	DDIT3
PSMD42	6.66078e-88	0.425697	0.486	0.265	1.66e-83	malignant cells	PSMD4
SERPINB63	7.52586e-88	0.463433	0.225	0.097	1.8756e-83	malignant cells	SERPINB6
PAFAH1B23	1.48474e-87	0.386804	0.13	0.044	3.70026e-83	malignant cells	PAFAH1B2
SEC61G2	4.705e-87	0.632347	0.56	0.341	1.17258e-82	malignant cells	SEC61G
CDK2AP23	4.9161e-87	0.265896	0.364	0.18	1.22519e-82	malignant cells	CDK2AP2
DNAJB43	6.97798e-87	0.589074	0.133	0.046	1.73905e-82	malignant cells	DNAJB4
DYNLT32	7.85322e-87	0.360856	0.223	0.095	1.95718e-82	malignant cells	DYNLT3
DNPH11	8.56675e-87	0.262667	0.461	0.242	2.13501e-82	malignant cells	DNPH1
VPS26A1	1.15258e-86	0.257946	0.193	0.077	2.87247e-82	malignant cells	VPS26A
ACAD91	1.40972e-86	0.362775	0.102	0.03	3.5133e-82	malignant cells	ACAD9
TOMM34	1.73804e-86	0.284282	0.105	0.032	4.33154e-82	malignant cells	TOMM34
ZNF7062	3.11137e-86	0.477162	0.534	0.309	7.75416e-82	malignant cells	ZNF706
MINOS11	3.98995e-86	0.393114	0.325	0.157	9.94376e-82	malignant cells	MINOS1
TNFSF104	4.61555e-86	0.431374	0.221	0.095	1.15029e-81	malignant cells	TNFSF10
CPT1A1	8.75609e-86	0.280634	0.115	0.037	2.18219e-81	malignant cells	CPT1A
TP53BP21	9.51206e-86	0.30419	0.103	0.031	2.3706e-81	malignant cells	TP53BP2
CLIC44	9.80063e-86	0.81501	0.115	0.037	2.44251e-81	malignant cells	CLIC4
PILRB1	1.84319e-85	0.466899	0.102	0.031	4.59359e-81	malignant cells	PILRB
MRPS341	2.35406e-85	0.335658	0.433	0.227	5.86679e-81	malignant cells	MRPS34
NABP22	2.37999e-85	0.260396	0.172	0.066	5.93141e-81	malignant cells	NABP2
PFDN2	3.47997e-85	0.316537	0.39	0.199	8.67278e-81	malignant cells	PFDN2
SLK2	2.1406e-84	0.351751	0.106	0.033	5.3348e-80	malignant cells	SLK
CCNQ	3.69729e-83	0.271765	0.126	0.043	9.21439e-79	malignant cells	CCNQ
PDAP12	3.7178e-83	0.305172	0.398	0.204	9.26551e-79	malignant cells	PDAP1
BABAM21	1.21481e-82	0.256041	0.124	0.042	3.02755e-78	malignant cells	BABAM2
NDUFS61	1.48196e-82	0.409447	0.469	0.256	3.69334e-78	malignant cells	NDUFS6
C8orf591	1.58123e-82	0.456708	0.495	0.279	3.94075e-78	malignant cells	C8orf59
SNX122	1.72745e-82	0.324774	0.108	0.034	4.30514e-78	malignant cells	SNX12
UBR52	1.8945e-82	0.268012	0.17	0.067	4.72148e-78	malignant cells	UBR5
CORO1C3	2.968e-82	0.71368	0.104	0.033	7.39685e-78	malignant cells	CORO1C
OS94	1.01419e-81	0.293727	0.35	0.175	2.52755e-77	malignant cells	OS9
NUP372	1.35851e-81	0.380267	0.123	0.042	3.38568e-77	malignant cells	NUP37
DNAJC35	1.64787e-81	0.265679	0.261	0.12	4.10682e-77	malignant cells	DNAJC3
AGO22	2.33337e-81	0.321478	0.138	0.049	5.81523e-77	malignant cells	AGO2
ODF3B3	2.81533e-81	0.559961	0.132	0.047	7.01637e-77	malignant cells	ODF3B
ISYNA12	3.12879e-81	0.427214	0.152	0.057	7.79758e-77	malignant cells	ISYNA1
KIZ	4.78297e-81	0.305675	0.132	0.046	1.19201e-76	malignant cells	KIZ
LSM42	9.69028e-81	0.473183	0.448	0.248	2.41501e-76	malignant cells	LSM4
INF23	1.31376e-80	0.43747	0.112	0.037	3.27416e-76	malignant cells	INF2
VTI1B2	1.96429e-80	0.282921	0.259	0.119	4.89541e-76	malignant cells	VTI1B
RBKS2	2.06393e-80	0.338187	0.136	0.049	5.14372e-76	malignant cells	RBKS
OAZ23	2.30454e-80	0.267921	0.151	0.057	5.74337e-76	malignant cells	OAZ2
UBR43	1.63611e-79	0.310536	0.198	0.084	4.0775e-75	malignant cells	UBR4
GALNT14	2.30936e-79	0.297663	0.101	0.031	5.75539e-75	malignant cells	GALNT1
MIGA12	3.34286e-79	0.279314	0.106	0.034	8.33108e-75	malignant cells	MIGA1
LAMP13	6.40534e-79	0.384941	0.434	0.234	1.59634e-74	malignant cells	LAMP1
ASAP13	1.8115e-78	0.335613	0.129	0.046	4.51463e-74	malignant cells	ASAP1
PLBD22	5.10249e-78	0.370461	0.103	0.033	1.27164e-73	malignant cells	PLBD2
RNF1811	5.17836e-78	0.266735	0.428	0.227	1.29055e-73	malignant cells	RNF181
STIP13	1.58607e-77	0.27282	0.231	0.105	3.95281e-73	malignant cells	STIP1
TPGS22	1.9404e-77	0.274516	0.21	0.092	4.83586e-73	malignant cells	TPGS2
DAPK32	2.7553e-77	0.281461	0.119	0.041	6.86676e-73	malignant cells	DAPK3
PRKDC2	8.42208e-77	0.466986	0.301	0.15	2.09895e-72	malignant cells	PRKDC
RAB5C3	8.94941e-77	0.270757	0.195	0.083	2.23037e-72	malignant cells	RAB5C
GADD45G2	1.7174e-76	0.335837	0.101	0.032	4.2801e-72	malignant cells	GADD45G
CHRAC1	1.79284e-76	0.261064	0.216	0.095	4.46812e-72	malignant cells	CHRAC1
CD2AP2	1.91644e-76	0.37207	0.164	0.065	4.77614e-72	malignant cells	CD2AP
[truncated: 132 more rows]

## Sheet: DEG
	logFC	logCPM	LR	PValue	FDR
GPC3	1.67308	7.80826	129.129	6.35416e-30	3.83449e-27
CDC20	2.33043	7.03329	113.83	1.41993e-26	7.18666e-24
UBE2C	2.13421	7.12397	112.815	2.36872e-26	1.17985e-23
MYBL2	2.43887	6.94756	109.199	1.46752e-25	6.39593e-23
BIRC5	2.34845	6.93157	102.63	4.04047e-24	1.5094e-21
TOP2A	2.25204	6.95791	100.558	1.1499e-23	3.92217e-21
E2F1	2.03221	7.02878	95.7779	1.28525e-22	3.80482e-20
EPS8L3	2.78467	6.75261	95.3759	1.57462e-22	4.53317e-20
CDKN3	2.35358	6.86118	94.9214	1.98095e-22	5.60019e-20
PTTG1	1.99594	7.03974	94.7306	2.18139e-22	6.11179e-20
ESM1	2.55917	6.74937	91.6361	1.04175e-21	2.70166e-19
THBS4	2.96293	6.63601	90.739	1.63932e-21	4.12395e-19
KIFC1	2.27473	6.8432	89.2315	3.51215e-21	8.61025e-19
UBE2T	1.76995	7.08981	85.3613	2.4854e-20	5.41609e-18
CCNB2	2.33093	6.76655	83.8573	5.31797e-20	1.12755e-17
CDKN2A	2.37577	6.73149	82.1947	1.2332e-19	2.51285e-17
ZIC2	3.14626	6.46462	81.8435	1.473e-19	2.963e-17
CCNB1	1.73752	7.07171	81.6297	1.64127e-19	3.28045e-17
COL15A1	2.3014	6.74754	80.6847	2.64765e-19	5.19271e-17
TGM3	2.70267	6.77365	80.3068	3.20569e-19	6.17144e-17
NEK2	2.51582	6.65587	80.0359	3.67673e-19	6.95036e-17
GABRD	2.75489	6.57091	79.7861	4.17216e-19	7.83967e-17
SPC24	2.12859	6.81254	79.2833	5.38137e-19	9.93337e-17
CDK1	2.16299	6.78681	78.4232	8.31678e-19	1.50856e-16
FOXM1	2.24312	6.74426	77.8832	1.09315e-18	1.94903e-16
TROAP	2.60051	6.60041	77.5145	1.31749e-18	2.30965e-16
NMRAL2P	3.00245	6.48264	76.9781	1.72867e-18	2.99699e-16
MDK	1.12502	7.65776	76.9176	1.78242e-18	3.06179e-16
KIF2C	2.43917	6.65332	76.9141	1.78556e-18	3.06179e-16
RRM2	1.83306	6.94717	76.4228	2.28991e-18	3.9053e-16
CENPM	2.13848	6.77133	75.8706	3.02869e-18	5.02858e-16
KIF4A	2.45601	6.62592	74.8773	5.00887e-18	8.06042e-16
DUSP9	2.29023	6.80541	74.7409	5.36716e-18	8.54931e-16
CDT1	2.10393	6.77401	74.5712	5.84914e-18	9.22342e-16
CDCA5	2.17713	6.73778	74.4567	6.19825e-18	9.72506e-16
KIF20A	2.37762	6.65054	74.33	6.60923e-18	1.02672e-15
AURKB	2.13733	6.75272	74.1098	7.38915e-18	1.13663e-15
CCNA2	2.01483	6.80891	73.6094	9.52093e-18	1.45032e-15
APLN	2.41799	6.61608	72.5634	1.61754e-17	2.39237e-15
MELK	2.43673	6.60884	72.5556	1.62388e-17	2.39237e-15
NUF2	2.59099	6.5458	71.8941	2.27062e-17	3.28351e-15
HJURP	2.47877	6.58297	71.6048	2.62922e-17	3.75022e-15
SKA1	2.67295	6.51247	71.4048	2.90967e-17	4.12091e-15
IQGAP3	2.26822	6.66056	71.0834	3.42443e-17	4.79726e-15
PRC1	2.04105	6.75674	70.235	5.26434e-17	7.1513e-15
CENPF	2.4674	6.57203	70.1956	5.37074e-17	7.23321e-15
SFN	1.6387	7.1836	68.4747	1.28514e-16	1.64603e-14
PBK	2.19023	6.66245	68.2207	1.4618e-16	1.84965e-14
NCAPG	2.42519	6.56294	67.9258	1.69762e-16	2.13085e-14
CDCA8	1.98443	6.75894	67.9058	1.71493e-16	2.144e-14
ST8SIA6-AS1	2.90758	6.46101	67.8073	1.80284e-16	2.24497e-14
PLK1	2.25986	6.62036	67.1746	2.48497e-16	3.03417e-14
MMP11	2.15549	6.66489	67.0709	2.61922e-16	3.18571e-14
CDC25C	2.62028	6.4764	66.469	3.55432e-16	4.25704e-14
ALG1L	1.67446	6.93302	66.4517	3.58565e-16	4.27824e-14
MKI67	2.17262	6.63393	65.0841	7.17688e-16	8.2798e-14
GNAZ	2.12227	6.65191	64.6689	8.86032e-16	1.01473e-13
HOXA13	2.88989	6.35315	64.6062	9.14649e-16	1.0437e-13
ANLN	2.33872	6.55444	64.2351	1.10424e-15	1.25095e-13
CTHRC1	2.08568	6.67264	64.191	1.12925e-15	1.27467e-13
ASPM	2.38435	6.5339	63.995	1.24738e-15	1.40297e-13
CENPA	2.51525	6.48246	63.7481	1.41388e-15	1.57892e-13
MAGEA1	3.48888	6.5682	63.4255	1.66551e-15	1.84678e-13
CDC6	2.08561	6.65384	63.4004	1.68683e-15	1.86383e-13
ASF1B	1.78422	6.80679	62.484	2.68623e-15	2.8967e-13
HMMR	2.14158	6.61523	62.3572	2.86476e-15	3.07864e-13
NDC80	2.1602	6.60532	62.2278	3.05941e-15	3.24338e-13
DTL	2.13491	6.61396	62.0052	3.42546e-15	3.60708e-13
IGF2BP1	2.91307	6.37454	61.0488	5.56781e-15	5.76627e-13
AURKA	1.49038	7.00017	60.7589	6.45119e-15	6.65916e-13
TCF19	1.60399	6.90545	60.5926	7.01984e-15	7.22238e-13
DLGAP5	2.35914	6.50095	60.3913	7.77559e-15	7.94782e-13
KIF18B	2.46599	6.43598	58.3753	2.16594e-14	2.09775e-12
THY1	1.33831	7.1019	57.9513	2.68684e-14	2.54722e-12
CDC45	2.05132	6.59904	57.735	2.99925e-14	2.80945e-12
LINC01419	3.53381	6.54926	57.6061	3.20225e-14	2.99067e-12
OLFML2B	1.87536	6.66324	55.8052	8.00192e-14	6.99444e-12
MUC13	1.92842	7.10825	55.7841	8.08841e-14	7.0504e-12
COX4I2	1.8028	6.70261	55.6575	8.6265e-14	7.4986e-12
ISX	2.93489	6.38381	55.6515	8.65263e-14	7.50054e-12
SLC26A6	1.61298	6.82292	55.3738	9.96566e-14	8.59127e-12
CPLX2	3.37451	6.54549	54.7514	1.36782e-13	1.15382e-11
MRAP2	2.30019	6.45286	54.715	1.39341e-13	1.17226e-11
SKA3	2.28746	6.45768	54.697	1.40623e-13	1.17673e-11
SPC25	2.09964	6.53644	54.6627	1.43099e-13	1.1911e-11
BUB1B	2.2727	6.45339	53.9186	2.08967e-13	1.71211e-11
ROBO1	1.45303	6.92389	53.6728	2.36825e-13	1.89581e-11
RECQL4	1.49063	6.89085	53.6092	2.44608e-13	1.94817e-11
BUB1	2.26356	6.44769	53.2106	2.99641e-13	2.35658e-11
COX7B2	3.50095	6.58926	53.0908	3.18485e-13	2.47991e-11
NXPH4	2.60634	6.42338	53.0127	3.31394e-13	2.57404e-11
ZWINT	1.32115	7.03754	52.9735	3.38086e-13	2.61954e-11
TRIP13	2.18698	6.47565	52.9469	3.4269e-13	2.64371e-11
NDUFA4L2	1.28261	7.07799	52.9457	3.4289e-13	2.64371e-11
SULT1C2	2.12296	6.49518	52.3608	4.61852e-13	3.5177e-11
CENPW	1.28721	7.048	51.5135	7.11047e-13	5.31253e-11
COCH	2.35995	6.38421	51.3304	7.80594e-13	5.8183e-11
PITX1	2.68264	6.35423	51.1849	8.40644e-13	6.22156e-11
EXO1	2.28706	6.40206	50.5384	1.16856e-12	8.50795e-11
FAM83D	1.40819	6.90876	50.3504	1.28604e-12	9.32008e-11
TTK	2.32264	6.3852	50.3427	1.2911e-12	9.33519e-11
CCNE1	2.01982	6.51253	50.2485	1.3546e-12	9.72707e-11
SSX1	3.37746	6.55808	50.0768	1.47842e-12	1.05805e-10
MND1	1.96907	6.53125	49.8626	1.64902e-12	1.17072e-10
NCAPH	1.95445	6.53835	49.8581	1.65274e-12	1.17072e-10
CDCA3	2.14586	6.44454	49.416	2.07045e-12	1.45024e-10
MCM2	1.28852	7.00896	49.4019	2.08542e-12	1.45747e-10
GTSE1	2.22517	6.40997	49.3133	2.18174e-12	1.50468e-10
LYPD1	2.13116	6.50127	49.1624	2.35628e-12	1.61441e-10
GINS1	1.80516	6.60521	49.0585	2.48441e-12	1.6948e-10
RACGAP1	1.52709	6.78665	48.9744	2.59329e-12	1.76141e-10
BAIAP2L2	1.46325	6.836	48.8748	2.72835e-12	1.84516e-10
MXD3	1.80497	6.59892	48.6362	3.08134e-12	2.07495e-10
NQO1	1.49613	7.23566	48.4558	3.37809e-12	2.2699e-10
HIGD1B	2.08757	6.44984	48.0156	4.22837e-12	2.80521e-10
CRNDE	2.07492	6.44675	47.4172	5.73766e-12	3.72769e-10
LOC101927480	2.07492	6.44675	47.4172	5.73766e-12	3.72769e-10
SPATC1L	1.76379	6.60242	47.3341	5.98605e-12	3.88104e-10
HOXD9	2.38801	6.30414	46.6356	8.54923e-12	5.45274e-10
FAM111B	1.8192	6.55988	46.6041	8.68799e-12	5.51881e-10
HRCT1	1.28017	6.9609	46.3229	1.00283e-11	6.31904e-10
PGC	3.23007	6.59056	46.0395	1.15893e-11	7.23008e-10
EZH2	1.5562	6.70945	45.6641	1.40373e-11	8.60334e-10
PKMYT1	2.06813	6.42075	45.4596	1.55822e-11	9.45784e-10
TEDC2	1.84493	6.52569	45.2951	1.69471e-11	1.02333e-09
NT5DC2	1.34029	6.87953	45.178	1.79912e-11	1.08154e-09
DEPDC1B	2.0105	6.43677	44.8023	2.17966e-11	1.3053e-09
LINC01980	2.80804	6.32016	44.741	2.24893e-11	1.33911e-09
LINC02365	2.36883	6.44986	44.1602	3.02575e-11	1.77473e-09
PCLAF	1.59428	6.65074	43.7909	3.654e-11	2.1066e-09
UHRF1	2.06327	6.39743	43.7884	3.65869e-11	2.1066e-09
MAGEC2	3.03504	6.4062	43.7761	3.68169e-11	2.11596e-09
HAGLR	2.5563	6.27841	43.7679	3.69714e-11	2.12096e-09
ITPKA	1.41574	6.78185	43.5606	4.1104e-11	2.33245e-09
CDKN2C	1.24239	6.93946	43.1631	5.03604e-11	2.82703e-09
DEPDC1	2.24153	6.30868	43.0108	5.44388e-11	3.03426e-09
MAPK8IP2	1.90579	6.45327	42.6766	6.45808e-11	3.54911e-09
KIF23	2.09696	6.36188	42.4597	7.21545e-11	3.93092e-09
ORC1	1.95253	6.42561	42.3571	7.60416e-11	4.12835e-09
ECT2	1.56646	6.64285	42.2478	8.04095e-11	4.33548e-09
RAB3B	2.16513	6.32763	42.1583	8.41747e-11	4.51522e-09
NUSAP1	1.10957	7.07499	42.1126	8.61675e-11	4.61423e-09
TMEM150B	1.24478	6.91398	42.0276	8.99938e-11	4.79457e-09
FOXS1	1.77018	6.50528	41.5481	1.15005e-10	5.98481e-09
GABRE	1.7266	6.529	41.501	1.17812e-10	6.08254e-09
CEP55	1.97152	6.40293	41.5003	1.17852e-10	6.08254e-09
ETV4	1.41102	6.80306	41.4833	1.18882e-10	6.12563e-09
CD34	1.20698	6.92881	40.7655	1.71637e-10	8.72928e-09
E2F8	2.17819	6.29862	40.7403	1.73869e-10	8.81421e-09
CKAP2L	2.07026	6.34299	40.5621	1.90463e-10	9.54749e-09
B4GALNT1	2.21448	6.2782	40.4875	1.97877e-10	9.85617e-09
CAP2	1.06526	7.09616	40.3822	2.08833e-10	1.03689e-08
TRIM16	1.56287	6.6099	40.2789	2.20179e-10	1.08978e-08
TNFRSF4	1.55627	6.61276	40.1882	2.30636e-10	1.13438e-08
CENPU	1.35777	6.76554	40.0916	2.42326e-10	1.19001e-08
TRAIP	1.89577	6.41531	40.0552	2.46885e-10	1.21051e-08
PTP4A3	1.07151	7.07247	39.7226	2.92718e-10	1.41098e-08
H4C8	1.49748	6.64377	39.6136	3.09525e-10	1.48743e-08
TRIM71	2.49828	6.21005	39.3594	3.52559e-10	1.68135e-08
DCAF4L2	3.02622	6.37415	38.9292	4.39465e-10	2.07412e-08
REG3A	3.03432	6.79422	38.9288	4.39544e-10	2.07412e-08
TERT	2.49879	6.20801	38.9106	4.43654e-10	2.09037e-08
FLVCR1	1.455	6.66179	38.8899	4.48384e-10	2.10949e-08
CCL25	2.10915	6.56208	38.6384	5.10055e-10	2.38533e-08
HOXA10	2.29378	6.19258	38.3848	5.80829e-10	2.69622e-08
S100P	1.72265	7.01003	38.3702	5.85181e-10	2.70454e-08
UPK3A	2.37852	6.57252	38.1951	6.40135e-10	2.93247e-08
LINC02241	2.43976	6.18673	38.096	6.73486e-10	3.05404e-08
SCX	1.98764	6.33715	38.0039	7.06037e-10	3.17869e-08
SHCBP1	2.03182	6.31456	37.8649	7.5817e-10	3.40851e-08
CABYR	2.08433	6.36288	37.8247	7.7395e-10	3.46951e-08
MAFG-DT	1.81964	6.41182	37.6341	8.53407e-10	3.80397e-08
C1QL1	1.67344	6.67331	37.6055	8.66008e-10	3.85466e-08
OLFML2A	1.63539	6.5121	37.5001	9.1409e-10	4.05143e-08
REG1A	2.94498	6.52344	37.4534	9.36235e-10	4.14373e-08
RNF157	1.54299	6.56971	37.4047	9.59919e-10	4.23661e-08
ARHGAP11A	1.74622	6.44438	37.2871	1.01955e-09	4.4809e-08
TACC3	1.18985	6.86718	37.0734	1.13766e-09	4.93772e-08
TTC39A	1.88851	6.36589	36.9725	1.19808e-09	5.17902e-08
PRR11	1.66616	6.48083	36.8067	1.3044e-09	5.59945e-08
LDLRAD1	2.10546	6.29552	36.7803	1.32217e-09	5.65166e-08
SLC6A8	1.31407	6.75286	36.778	1.32376e-09	5.65166e-08
ADRA2C	1.70928	6.50876	36.7189	1.36449e-09	5.80974e-08
WNK4	2.01572	6.33589	36.5353	1.4993e-09	6.33217e-08
LRRC1	1.48864	6.5905	36.5272	1.50547e-09	6.34969e-08
LINC00853	1.51316	6.57288	36.5116	1.51757e-09	6.39213e-08
NEIL3	2.17238	6.22259	36.4802	1.54228e-09	6.48751e-08
MSI1	1.8819	6.48017	36.4773	1.54457e-09	6.48845e-08
FANCI	1.56783	6.53429	36.4199	1.5907e-09	6.64847e-08
IGSF3	1.5539	6.54241	36.3673	1.63423e-09	6.81038e-08
SEZ6L2	1.48515	6.85753	36.0005	1.97265e-09	8.13428e-08
LEF1	1.80289	6.38892	35.8768	2.10199e-09	8.62228e-08
MEP1A	2.52703	6.32549	35.8622	2.11778e-09	8.67573e-08
BICDL1	1.43304	6.61726	35.8129	2.172e-09	8.8631e-08
RAD54L	2.0342	6.27644	35.8043	2.18168e-09	8.89105e-08
OIP5	1.53603	6.54166	35.7191	2.27922e-09	9.25253e-08
CHAF1B	1.71845	6.42382	35.3392	2.77007e-09	1.11442e-07
LINC02882	2.37765	6.17877	35.3221	2.79446e-09	1.12279e-07
EME1	2.01227	6.27507	35.1817	3.00325e-09	1.19749e-07
C20orf204	2.21982	6.23033	35.1237	3.09418e-09	1.23218e-07
DIPK2B	1.56125	6.51161	35.0373	3.23442e-09	1.28285e-07
GNG4	2.42778	6.31645	34.9494	3.38386e-09	1.33612e-07
ARHGEF39	1.9292	6.30986	34.9487	3.385e-09	1.33612e-07
ADM2	1.21003	6.7959	34.8949	3.47982e-09	1.37182e-07
NOTCH3	1.11893	6.89732	34.8786	3.50911e-09	1.38163e-07
COLCA2	1.72346	6.41229	34.8717	3.5216e-09	1.38308e-07
TINAG	2.66872	6.30784	34.8155	3.62483e-09	1.42184e-07
SGO1	1.95133	6.29501	34.7144	3.8179e-09	1.4957e-07
RAD51AP1	1.55702	6.50656	34.6443	3.95787e-09	1.54283e-07
LINC02476	2.19192	6.13137	34.6322	3.98264e-09	1.55056e-07
MAGEA3	2.91402	6.46429	34.5757	4.09984e-09	1.59027e-07
PAGE4	2.85616	6.44266	34.5211	4.21657e-09	1.63152e-07
MIR4664	1.13438	6.87019	34.5143	4.23122e-09	1.63517e-07
KIF15	2.01281	6.25935	34.3721	4.55192e-09	1.74407e-07
LOC102724908	2.53063	6.38333	34.2986	4.72728e-09	1.80905e-07
SLC22A11	2.02451	6.49337	34.2268	4.90487e-09	1.87406e-07
KIF11	1.49191	6.54178	34.2251	4.9091e-09	1.87406e-07
EEF1A2	1.51722	7.18637	34.141	5.12592e-09	1.95208e-07
UGT2B11	1.15364	6.95966	33.9205	5.74106e-09	2.17054e-07
MAGEA6	2.96912	6.40806	33.7525	6.25888e-09	2.35214e-07
SLC7A11	2.06986	6.21734	33.694	6.44985e-09	2.42101e-07
AKR1B15	2.03838	6.37041	33.4767	7.21218e-09	2.68149e-07
SNHG25	1.15651	6.81811	33.4083	7.47063e-09	2.77096e-07
CDCA7	1.98218	6.28254	33.406	7.47929e-09	2.77096e-07
WDR76	1.50905	6.51284	33.3898	7.54169e-09	2.79078e-07
ZIC5	2.15309	6.13034	33.2367	8.15942e-09	2.99816e-07
SLC51B	1.08255	6.93243	33.2308	8.18434e-09	3.0038e-07
LINC00221	2.47477	6.21212	33.13	8.61975e-09	3.14521e-07
MESP2	1.97007	6.25472	33.0893	8.80215e-09	3.20803e-07
CCNF	1.5427	6.47449	32.6069	1.12811e-08	4.055e-07
RNY4P10	1.46513	6.52564	32.5557	1.15827e-08	4.135e-07
CYTOR	1.14047	6.8142	32.5226	1.17813e-08	4.19635e-07
MAFA-AS1	2.28955	6.15848	32.4	1.2549e-08	4.43453e-07
LINC00665	1.71091	6.3707	32.3668	1.27646e-08	4.50249e-07
LINC01287	2.74869	6.29932	32.3638	1.27843e-08	4.50249e-07
CRIP3	1.22544	6.71953	32.3119	1.3131e-08	4.61422e-07
DKK1	2.2258	6.48998	32.2235	1.3742e-08	4.81815e-07
TONSL	1.29407	6.65266	32.1917	1.39685e-08	4.8921e-07
MAD2L1	1.51528	6.48356	32.1849	1.40173e-08	4.9037e-07
MTX1P1	1.23441	6.70448	32.0485	1.50368e-08	5.24283e-07
RBM24	1.52361	6.4734	31.9623	1.57193e-08	5.46258e-07
LYPD8	2.09234	6.15707	31.8902	1.63141e-08	5.65677e-07
MCM10	1.90247	6.2609	31.7523	1.75144e-08	6.05956e-07
TRIM50	2.31176	6.33961	31.7083	1.79159e-08	6.19163e-07
BCAN	2.05758	6.17736	31.7019	1.79744e-08	6.20502e-07
GPRIN1	1.72413	6.35022	31.6963	1.80266e-08	6.21619e-07
SSUH2	1.95998	6.23022	31.6536	1.84275e-08	6.34051e-07
DSCC1	1.4568	6.5095	31.5338	1.95999e-08	6.71445e-07
SFRP4	1.6827	6.36781	31.455	2.04114e-08	6.97722e-07
SLC2A5	2.03172	6.27619	31.3875	2.11342e-08	7.20861e-07
CSPG4	1.50126	6.4758	31.3822	2.11916e-08	7.22032e-07
CEP131	1.08553	6.84812	31.3344	2.17201e-08	7.38438e-07
SMPX	1.83839	6.28402	31.3246	2.18298e-08	7.41364e-07
NMB	1.09081	6.84064	31.2934	2.21828e-08	7.52537e-07
FAM133A	2.27057	6.22276	31.287	2.22562e-08	7.54212e-07
KIF14	1.9178	6.24087	31.1516	2.38647e-08	8.04377e-07
RAD51	1.62397	6.39408	31.1168	2.42955e-08	8.18018e-07
PRAME	2.55496	6.29922	31.0947	2.45744e-08	8.25637e-07
KIFC2	1.19945	6.71542	31.0826	2.47273e-08	8.29884e-07
ORC6	1.83224	6.28047	30.9988	2.58186e-08	8.61903e-07
RASL12	1.53853	6.43895	30.7908	2.874e-08	9.54349e-07
CTAG2	2.73526	6.38859	30.7445	2.9434e-08	9.73275e-07
CCDC28B	1.39123	6.5389	30.7029	3.00714e-08	9.93305e-07
TARBP1	1.04795	6.87593	30.6157	3.14543e-08	1.0368e-06
TLX1	1.72672	6.32664	30.6028	3.16639e-08	1.04262e-06
TM4SF20	2.60299	6.28898	30.5994	3.17185e-08	1.04332e-06
KIF18A	1.94365	6.21408	30.5251	3.29573e-08	1.07841e-06
MTFR2	1.87953	6.24628	30.4953	3.34678e-08	1.09398e-06
CDCA2	1.90758	6.22896	30.3519	3.60346e-08	1.17299e-06
H2BC20P	1.49312	6.45575	30.2102	3.87661e-08	1.25669e-06
MIR148A	1.88541	6.23652	30.1779	3.94183e-08	1.27389e-06
RMI2	1.23427	6.65668	30.0826	4.14029e-08	1.33528e-06
PARPBP	1.79584	6.27756	29.9671	4.39439e-08	1.40854e-06
CENPL	1.65752	6.34934	29.8888	4.57554e-08	1.46064e-06
PAQR4	1.23916	6.64353	29.7378	4.94609e-08	1.57094e-06
CCNO	1.79729	6.27178	29.7281	4.97095e-08	1.57724e-06
CBX2	1.70811	6.31776	29.7003	5.0428e-08	1.59841e-06
LOC644656	1.65111	6.34843	29.6765	5.10499e-08	1.61649e-06
CENPH	1.27776	6.60677	29.6598	5.1492e-08	1.62885e-06
LINC01451	1.76019	6.28872	29.6243	5.24422e-08	1.65391e-06
ARID3A	1.33927	6.55411	29.6139	5.27261e-08	1.66119e-06
ODAM	2.61832	6.29558	29.554	5.4381e-08	1.71161e-06
HHIPL2	2.22238	6.18419	29.517	5.54273e-08	1.7428e-06
TBC1D16	1.02516	6.87408	29.4797	5.65054e-08	1.77492e-06
LINC01608	2.27937	6.17226	29.4698	5.67952e-08	1.78223e-06
TRIM31	1.28554	6.59467	29.442	5.76156e-08	1.80617e-06
CENPE	1.89079	6.21521	29.3392	6.07548e-08	1.90078e-06
PLXDC1	1.77347	6.27498	29.3014	6.19499e-08	1.93624e-06
SNORD60	1.51064	6.42353	29.2689	6.29987e-08	1.95927e-06
EDIL3	1.64293	6.34085	29.108	6.84553e-08	2.11638e-06
GINS2	1.17282	6.68524	28.8448	7.8415e-08	2.39831e-06
SFTA1P	2.00379	6.10142	28.8224	7.93291e-08	2.4239e-06
DYDC2	1.83255	6.23174	28.719	8.36769e-08	2.54436e-06
MAGEB17	2.19228	6.15728	28.6248	8.78519e-08	2.66615e-06
CTSV	1.93921	6.19924	28.604	8.87977e-08	2.68965e-06
CD109	1.50324	6.41307	28.5906	8.94144e-08	2.70311e-06
MSTO1	1.06978	6.78988	28.494	9.39892e-08	2.8305e-06
FOXD2-AS1	1.40897	6.47454	28.4829	9.4532e-08	2.84139e-06
ZFP41	1.35123	6.51553	28.3955	9.88929e-08	2.94986e-06
IGF2BP2	1.15271	6.68963	28.2305	1.07694e-07	3.20021e-06
GPSM1	1.17641	6.66475	28.2064	1.09044e-07	3.23728e-06
RNU6-8	1.12792	6.71282	28.1129	1.14443e-07	3.38475e-06
PPP4R3C	2.15109	6.12637	28.1085	1.14703e-07	3.38924e-06
CDH13	1.63289	6.32413	28.0832	1.16208e-07	3.42727e-06
ZBTB12	1.29498	6.55015	27.9654	1.23507e-07	3.62548e-06
AQP8	1.77867	6.40995	27.9534	1.24269e-07	3.64446e-06
IRX3	1.43818	6.44128	27.9398	1.25148e-07	3.66679e-06
RPL18P13	1.96718	6.12016	27.8594	1.30461e-07	3.81534e-06
SAPCD2	1.71426	6.27327	27.7954	1.34848e-07	3.92536e-06
EFNA3	1.36348	6.49149	27.79	1.35223e-07	3.93262e-06
CASC9	1.82573	6.42902	27.7197	1.40227e-07	4.06686e-06
RAB11FIP4	1.15476	6.67137	27.6333	1.46634e-07	4.2448e-06
CELSR3	1.88695	6.17598	27.6313	1.46781e-07	4.24516e-06
CDC7	1.43781	6.43323	27.5875	1.50143e-07	4.32642e-06
STC2	1.38908	6.46569	27.5079	1.56456e-07	4.49595e-06
PAEP	2.4729	6.24339	27.4606	1.60329e-07	4.59883e-06
FATE1	1.94846	6.12331	27.4447	1.61649e-07	4.62824e-06
CAMK2N2	1.40267	6.45084	27.2974	1.74448e-07	4.96299e-06
MIR4435-2HG	1.22962	6.58894	27.2593	1.77921e-07	5.0572e-06
WDR62	1.6931	6.27233	27.2469	1.79062e-07	5.08044e-06
STK39	1.1525	6.66211	27.2095	1.82558e-07	5.17028e-06
MYCN	1.82487	6.2252	27.2023	1.8324e-07	5.18492e-06
THEM5	1.033	6.79728	27.1776	1.85597e-07	5.24688e-06
RUSC1-AS1	1.30759	6.51977	27.1687	1.86454e-07	5.26636e-06
BSG-AS1	1.43748	6.42299	27.1464	1.88618e-07	5.32147e-06
FANCD2	1.54781	6.34735	26.9246	2.1155e-07	5.90608e-06
ZNF517	1.05758	6.75837	26.8844	2.15997e-07	6.00354e-06
TLDC2	1.51692	6.36442	26.8481	2.20091e-07	6.11192e-06
CENPK	1.72704	6.24481	26.8415	2.2084e-07	6.12728e-06
LINC02585	1.57988	6.32634	26.8366	2.21404e-07	6.13751e-06
HSF4	1.14667	6.65738	26.8211	2.23191e-07	6.17615e-06
SPDL1	1.31905	6.50082	26.7814	2.27815e-07	6.29853e-06
MAGEC1	2.26703	6.15915	26.7778	2.28243e-07	6.3048e-06
RIBC2	1.74602	6.23274	26.7606	2.30281e-07	6.35502e-06
TRIM45	1.55138	6.34138	26.7591	2.30466e-07	6.35502e-06
EPPK1	1.80818	6.19886	26.7553	2.30913e-07	6.36177e-06
HELLS	1.63914	6.28718	26.601	2.50116e-07	6.8368e-06
CST1	2.32887	6.32431	26.5147	2.61545e-07	7.13677e-06
PIF1	1.73587	6.23213	26.502	2.63272e-07	7.17764e-06
DSCR8	2.23051	6.15208	26.4869	2.65336e-07	7.22761e-06
TPSP2	1.17193	6.62186	26.4561	2.69594e-07	7.31821e-06
SGO2	1.63727	6.28461	26.4445	2.71221e-07	7.35603e-06
CENPI	1.81886	6.18351	26.3851	2.79683e-07	7.56635e-06
ANKRD65	1.25051	6.5625	26.2787	2.95537e-07	7.96731e-06
IGF2BP3	1.90954	6.11079	26.2662	2.97445e-07	8.01187e-06
CPXM1	1.45605	6.38888	26.2424	3.01131e-07	8.07648e-06
MAGEA12	2.57987	6.273	26.2305	3.03006e-07	8.11984e-06
LINC02404	2.07277	6.1165	26.1331	3.18677e-07	8.48903e-06
H3C4	1.34075	6.46262	25.9383	3.52499e-07	9.31096e-06
RNU6-850P	1.49676	6.35472	25.9085	3.5798e-07	9.42401e-06
LOC105377267	1.54307	6.32544	25.8688	3.6542e-07	9.59572e-06
TMEM132A	1.34632	6.45534	25.8177	3.75225e-07	9.8285e-06
AFAP1-AS1	2.17175	6.15231	25.7941	3.79855e-07	9.94148e-06
CCDC34	1.02829	6.76049	25.7584	3.86933e-07	1.01015e-05
PDIA2	2.02825	6.1563	25.7478	3.89067e-07	1.01487e-05
RDM1	1.84028	6.15214	25.7269	3.93297e-07	1.02251e-05
XRCC2	1.77124	6.19378	25.725	3.93694e-07	1.02269e-05
MAGEB2	2.40176	6.19066	25.7084	3.97094e-07	1.02982e-05
DIAPH3	1.82217	6.16324	25.7051	3.97774e-07	1.03073e-05
SLC22A12	2.03465	6.34198	25.6943	4.00013e-07	1.03568e-05
DNAJC6	1.65286	6.25661	25.621	4.15502e-07	1.07401e-05
LINC01426	1.66949	6.24714	25.6093	4.18011e-07	1.0796e-05
C21orf58	1.58513	6.29436	25.6005	4.19927e-07	1.08366e-05
ACTN2	1.91477	6.25152	25.5931	4.21546e-07	1.08694e-05
MIR4653	1.5774	6.29702	25.5244	4.36814e-07	1.11987e-05
E2F2	1.77166	6.1865	25.4509	4.53787e-07	1.15792e-05
C1QTNF3	1.33715	6.56352	25.3258	4.84194e-07	1.2283e-05
SPATS2	1.05586	6.71275	25.2863	4.94205e-07	1.25167e-05
PIMREG	1.75586	6.19049	25.2556	5.02137e-07	1.26868e-05
F2RL3	1.4568	6.3639	25.2396	5.06313e-07	1.27821e-05
MYO1A	1.70035	6.22074	25.2228	5.10744e-07	1.28732e-05
CDC25A	1.4621	6.35984	25.2139	5.13104e-07	1.29223e-05
FBXO43	1.86134	6.11448	25.1682	5.25427e-07	1.32221e-05
CHTF18	1.18359	6.57356	25.1257	5.37117e-07	1.34838e-05
CDH24	1.49233	6.33617	25.0311	5.64119e-07	1.41251e-05
ADAMTS16-DT	1.96631	6.11764	25.03	5.64465e-07	1.41251e-05
H2BC8	1.35206	6.42984	24.9904	5.76156e-07	1.43947e-05
CA12	1.43813	6.50873	24.9174	5.98387e-07	1.49264e-05
TP73	1.79451	6.15481	24.8025	6.35164e-07	1.57561e-05
SP5	1.03886	6.73192	24.7999	6.36e-07	1.57644e-05
MPZ	1.09854	6.76049	24.7208	6.62653e-07	1.63475e-05
MNS1	1.30857	6.45356	24.6436	6.89747e-07	1.69493e-05
GOLGA8B	1.05978	6.68799	24.6251	6.96372e-07	1.70853e-05
DYNC1I1	1.7755	6.2485	24.5964	7.06827e-07	1.72878e-05
OSR2	1.82171	6.12809	24.5845	7.11204e-07	1.73274e-05
LINGO1	1.38784	6.39376	24.5845	7.11207e-07	1.73274e-05
SPOCK1	1.85912	6.14511	24.5683	7.17224e-07	1.74469e-05
MCCD1	2.1231	6.19127	24.5528	7.23003e-07	1.75739e-05
C5orf46	1.80368	6.1406	24.5455	7.25748e-07	1.76269e-05
LOXL2	1.03838	6.70924	24.4996	7.43235e-07	1.79959e-05
SMIM32	1.93142	6.33079	24.4708	7.5445e-07	1.82393e-05
H3C10	1.09072	6.6475	24.4342	7.68906e-07	1.85745e-05
MELTF-AS1	1.52681	6.29996	24.4187	7.7511e-07	1.87067e-05
GPR35	1.60412	6.27271	24.3995	7.82873e-07	1.88683e-05
KNTC1	1.3641	6.40508	24.374	7.93303e-07	1.90611e-05
MTMR11	1.07407	6.66296	24.3384	8.08109e-07	1.93725e-05
PPP1R14D	1.84253	6.18138	24.3266	8.13095e-07	1.9477e-05
ZNF775	1.03829	6.70275	24.2888	8.29188e-07	1.98474e-05
SEPTIN5	1.31777	6.43597	24.2487	8.46621e-07	2.02184e-05
STIL	1.61139	6.2464	24.2472	8.47293e-07	2.02191e-05
MAFA	2.01177	6.12198	24.2437	8.48855e-07	2.02409e-05
DQX1	2.04234	6.13236	24.2211	8.58863e-07	2.0464e-05
LOC283710	1.48969	6.31628	24.1657	8.8394e-07	2.10401e-05
SEMA5B	1.55579	6.27644	24.1647	8.84381e-07	2.10401e-05
HROB	1.38099	6.38641	24.1161	9.06974e-07	2.15286e-05
AFP	1.17852	7.10585	24.0233	9.51787e-07	2.25412e-05
COL2A1	2.37314	6.18799	23.9666	9.8021e-07	2.31619e-05
PSRC1	1.15931	6.5632	23.9597	9.83722e-07	2.32274e-05
TIGD5	1.02606	6.70546	23.9104	1.00924e-06	2.37584e-05
GPR158	1.77951	6.137	23.9056	1.01176e-06	2.38e-05
MESP1	1.33817	6.4106	23.8698	1.03074e-06	2.42281e-05
PLXNC1	1.19773	6.52427	23.8504	1.04122e-06	2.4438e-05
PEG10	1.42535	6.93458	23.8079	1.06442e-06	2.49265e-05
JCAD	1.07636	6.64366	23.7948	1.07169e-06	2.50593e-05
RFPL4B	1.9884	6.09675	23.7823	1.07872e-06	2.51861e-05
AJM1	1.31202	6.42725	23.7623	1.08995e-06	2.54294e-05
PVT1	1.49352	6.30342	23.7513	1.09621e-06	2.55376e-05
MAPT	1.71447	6.17334	23.7118	1.11895e-06	2.60287e-05
ASNSP1	1.87696	6.07894	23.5368	1.22548e-06	2.84225e-05
MIR3131	1.68856	6.18198	23.4661	1.27132e-06	2.94421e-05
DKK4	1.86177	6.42233	23.4198	1.30231e-06	3.01154e-05
RNVU1-6	1.57118	6.24781	23.3885	1.32368e-06	3.05644e-05
SSTR5-AS1	2.16722	6.16813	23.3695	1.33681e-06	3.07995e-05
CYP17A1	1.22244	6.9096	23.3287	1.3655e-06	3.13915e-05
MAP3K9-DT	1.42158	6.33765	23.3039	1.38318e-06	3.17746e-05
CCDC170	1.34084	6.3929	23.284	1.39754e-06	3.20581e-05
NUDT17	1.3052	6.41919	23.2765	1.40302e-06	3.21364e-05
KCNE5	1.67666	6.18265	23.234	1.43442e-06	3.2736e-05
LUCAT1	1.7751	6.11932	23.2238	1.44205e-06	3.28863e-05
B4GALNT2	1.86044	6.07228	23.2138	1.44955e-06	3.30094e-05
LAMA3	1.21029	6.49473	23.2119	1.45094e-06	3.30171e-05
CHML	1.11584	6.58352	23.2014	1.45892e-06	3.31746e-05
LINC01611	1.7622	6.04721	23.1943	1.46433e-06	3.32734e-05
MIR25	1.03664	6.66873	23.1592	1.49129e-06	3.3837e-05
TIGD1	1.28924	6.42777	23.1435	1.50349e-06	3.40156e-05
ASIC1	1.71396	6.15435	23.044	1.58334e-06	3.56167e-05
KCNU1	2.03692	6.10492	22.9943	1.62486e-06	3.64982e-05
NPFFR2	1.9378	6.09946	22.9517	1.66123e-06	3.72619e-05
H2AC13	1.74786	6.1262	22.9082	1.69924e-06	3.8033e-05
MIR4292	1.13826	6.55186	22.8967	1.70941e-06	3.82333e-05
ACTG2	1.21193	6.48408	22.8942	1.71168e-06	3.82567e-05
ALPK3	1.22959	6.46885	22.8895	1.71591e-06	3.82967e-05
COL7A1	1.46532	6.34442	22.878	1.72616e-06	3.84981e-05
GIHCG	1.11544	6.57358	22.8646	1.73823e-06	3.87399e-05
FUT2	1.60641	6.21318	22.8455	1.75558e-06	3.90988e-05
CIP2A	1.49169	6.28061	22.8246	1.77479e-06	3.94986e-05
TMEM145	1.76258	6.10526	22.7249	1.86927e-06	4.13956e-05
FANCE	1.16989	6.51412	22.6398	1.95396e-06	4.32407e-05
CD200	1.31275	6.39531	22.6192	1.97506e-06	4.3646e-05
LINC00355	1.73505	6.04263	22.577	2.01884e-06	4.45508e-05
PAGE1	2.28249	6.19272	22.5166	2.08332e-06	4.56844e-05
ALDH3A1	1.46398	6.85353	22.5013	2.10005e-06	4.60194e-05
C5orf34	1.59406	6.21106	22.4976	2.10409e-06	4.60435e-05
SIX2	1.82623	6.0745	22.4538	2.15258e-06	4.69736e-05
MATN3	1.83877	6.141	22.3935	2.22127e-06	4.82955e-05
JAG2	1.10179	6.57205	22.3691	2.24964e-06	4.882e-05
LINC01667	1.89623	6.0787	22.3243	2.30272e-06	4.98753e-05
GLDN	1.72976	6.1492	22.2987	2.33362e-06	5.04678e-05
APOBEC3B	1.12283	6.54539	22.1949	2.46331e-06	5.29806e-05
ZSWIM5	1.28515	6.40364	22.1739	2.49031e-06	5.35247e-05
PTH2R	1.81876	6.26623	22.1455	2.52746e-06	5.41707e-05
STXBP6	1.15583	6.50943	22.0552	2.64917e-06	5.65133e-05
CHEK1	1.22671	6.44552	22.0067	2.71704e-06	5.78823e-05
H4C5	1.57628	6.20741	21.9785	2.75722e-06	5.8619e-05
LPL	1.40618	6.31166	21.956	2.78977e-06	5.92308e-05
KMT5C	1.06456	6.59686	21.9157	2.84894e-06	6.03645e-05
TICRR	1.72954	6.09486	21.8	3.026e-06	6.37289e-05
CEACAM20	1.8954	6.15431	21.78	3.05775e-06	6.43112e-05
ASPHD1	1.27502	6.50875	21.7317	3.13562e-06	6.57286e-05
MMP12	1.75438	6.21146	21.7267	3.14378e-06	6.58557e-05
ARFGEF3	1.62036	6.17377	21.7235	3.14903e-06	6.59217e-05
MYLK-AS1	1.4845	6.25543	21.7179	3.15836e-06	6.60729e-05
IQCD	1.58907	6.19178	21.6916	3.20191e-06	6.68947e-05
OSBPL3	1.2702	6.40115	21.6862	3.21101e-06	6.70402e-05
MAPK12	1.32872	6.35688	21.6669	3.24339e-06	6.76707e-05
LINC01089	1.22163	6.43907	21.6462	3.27867e-06	6.82711e-05
RHPN1	1.14088	6.50956	21.6063	3.3475e-06	6.9566e-05
NEB	1.57753	6.196	21.5957	3.3661e-06	6.99062e-05
ERCC6L	1.69645	6.11768	21.5839	3.38682e-06	7.01508e-05
CRYBG2	1.56909	6.20068	21.5824	3.38943e-06	7.01585e-05
FERMT1	1.41587	6.29489	21.5769	3.39926e-06	7.03157e-05
SLC9A3	1.70484	6.19849	21.5639	3.42227e-06	7.07449e-05
DTNA	1.18575	6.46461	21.4757	3.58348e-06	7.37375e-05
CTNNA2	2.00999	6.14183	21.4231	3.683e-06	7.56365e-05
BLM	1.56895	6.19605	21.4153	3.69813e-06	7.5848e-05
INAVA	1.35291	6.34122	21.3481	3.83009e-06	7.82985e-05
POLE2	1.12865	6.51304	21.3465	3.83313e-06	7.83096e-05
CPNE7	1.45762	6.26162	21.3364	3.85338e-06	7.8621e-05
PNMA3	1.62562	6.26995	21.3223	3.88198e-06	7.9153e-05
ITGA2	1.28271	6.38056	21.3091	3.90865e-06	7.96451e-05
H2BC11	1.15261	6.48916	21.3051	3.91686e-06	7.97605e-05
GCNT3	1.46332	6.28117	21.2846	3.95906e-06	8.05677e-05
CCDC187	1.67143	6.13005	21.2493	4.03259e-06	8.19047e-05
MIOX	1.72975	6.12427	21.2436	4.04456e-06	8.20947e-05
CSAG1	2.03055	6.37722	21.2175	4.10009e-06	8.3168e-05
UCHL1	1.51949	6.39912	21.1925	4.15391e-06	8.41158e-05
PLK4	1.47841	6.243	21.1317	4.28779e-06	8.64168e-05
FEZF1-AS1	1.70288	6.05122	21.0989	4.36168e-06	8.76246e-05
LOC730338	1.70789	6.0742	21.0707	4.42636e-06	8.8867e-05
PCAT6	1.04887	6.58394	21.0095	4.57019e-06	9.1432e-05
NSUN5P1	1.08779	6.54251	21.0042	4.58273e-06	9.15379e-05
HOXA3	1.55231	6.19276	20.9485	4.71787e-06	9.39383e-05
SSTR5	1.91014	6.10519	20.9371	4.74625e-06	9.43102e-05
WDHD1	1.4217	6.27167	20.8812	4.88675e-06	9.67484e-05
MYO18B	1.72777	6.04685	20.7841	5.14085e-06	0.000101268
LINC02875	1.63889	6.12991	20.7179	5.32152e-06	0.000104499
IL17D	1.57171	6.17297	20.6817	5.42327e-06	0.000106297
GJC1	1.52523	6.20149	20.6796	5.42905e-06	0.000106344
H2AC11	1.18971	6.43526	20.636	5.55405e-06	0.000108609
H2AC17	1.54329	6.18893	20.6282	5.57675e-06	0.00010883
HTR1D	1.75952	6.15749	20.6142	5.61793e-06	0.000109497
LINC00511	1.63704	6.12742	20.6097	5.63096e-06	0.000109615
LINC00673	1.63704	6.12742	20.6097	5.63096e-06	0.000109615
MDFI	1.3018	6.34354	20.5326	5.86249e-06	0.00011391
OTX1	1.68441	6.06151	20.5048	5.94831e-06	0.000115506
PHYHIPL	1.05655	6.55833	20.4994	5.96491e-06	0.000115757
SEZ6	1.89817	6.10054	20.4866	6.00515e-06	0.000116394
SLC6A9	1.31199	6.33333	20.4368	6.16337e-06	0.00011924
PRKAA2	1.1624	6.45223	20.4163	6.22955e-06	0.000120297
GTSF1	1.8533	6.30671	20.4	6.28308e-06	0.000121082
XRCC3	1.22655	6.39727	20.3993	6.28543e-06	0.000121082
LY6H	1.67949	6.06904	20.3946	6.30072e-06	0.000121298
LIN28B	1.78031	6.05364	20.3868	6.32663e-06	0.000121652
TDGF1	1.2649	6.40944	20.257	6.77053e-06	0.000129548
PTK7	1.20148	6.41126	20.1864	7.02524e-06	0.000134213
NKD1	1.51961	6.43936	20.1775	7.05765e-06	0.000134632
CACNG4	1.71547	6.23707	20.1762	7.06271e-06	0.000134646
CEMIP	1.47393	6.21845	20.1744	7.06943e-06	0.000134693
PPP2R2C	1.70545	6.07104	20.1157	7.28972e-06	0.000138469
H3C6	1.10004	6.49989	20.0882	7.39499e-06	0.000140214
RASD2	1.57927	6.14946	20.0823	7.41796e-06	0.000140565
LINC01234	1.71558	6.05562	19.9856	7.80294e-06	0.000147326
SCIRT	1.59633	6.13322	19.9232	8.06148e-06	0.000151518
E2F7	1.64972	6.08569	19.9219	8.067e-06	0.000151518
HOXD8	1.61526	6.11796	19.9094	8.11992e-06	0.000152212
NCAPD2P1	1.64377	6.03832	19.8734	8.27436e-06	0.000154906
HOXC9	1.74528	6.06045	19.8674	8.30028e-06	0.000155222
ACTL8	1.8498	6.07377	19.8432	8.40626e-06	0.00015711
DLG5	1.08037	6.51113	19.8402	8.41939e-06	0.000157262
HCN2	1.59081	6.13277	19.8198	8.50962e-06	0.000158758
CASTOR3	1.08333	6.50679	19.8003	8.59672e-06	0.000160288
CXCL17	1.62926	6.21114	19.772	8.72523e-06	0.000162397
FSTL4	1.65262	6.06534	19.772	8.72537e-06	0.000162397
ZNF296	1.37883	6.26716	19.7576	8.79092e-06	0.000163424
JRK	1.30228	6.3195	19.7406	8.86991e-06	0.000164794
LINC01139	1.67143	6.14331	19.7199	8.9663e-06	0.000166192
LINC02561	1.63362	6.09267	19.7068	9.0278e-06	0.000167233
MEX3A	1.2471	6.35948	19.701	9.05522e-06	0.000167589
TMPO-AS1	1.19594	6.4003	19.6932	9.09267e-06	0.000168137
XAGE5	1.91311	6.08416	19.6394	9.3519e-06	0.000172422
CENPO	1.15078	6.43691	19.6204	9.44556e-06	0.000173945
TBX4	1.75976	6.05142	19.5507	9.79641e-06	0.000179458
RPS6KL1	1.36731	6.26739	19.5076	1.00198e-05	0.000183337
CST2	1.56408	6.13964	19.4807	1.01624e-05	0.000185544
LINC00205	1.12045	6.46	19.4803	1.01641e-05	0.000185544
VSIG10L	1.02453	6.55724	19.4667	1.02368e-05	0.000186762
ALPI	1.96709	6.11668	19.4279	1.04468e-05	0.000190373
TRAM1L1	1.57193	6.1317	19.4099	1.0546e-05	0.000191845
TUBA3C	2.09643	6.15169	19.3814	1.07042e-05	0.000194611
SNX22	1.03201	6.54586	19.3784	1.07216e-05	0.000194813
TSPO2	1.36642	6.26122	19.2831	1.12699e-05	0.000204067
SOCS7	1.15988	6.41741	19.2709	1.13421e-05	0.000205256
TSPEAR-AS1	1.34111	6.2775	19.2547	1.1439e-05	0.00020689
KPNA7	1.36124	6.26142	19.1751	1.19258e-05	0.000214952
MSX1	1.24683	6.34203	19.1367	1.21683e-05	0.000218946
TRIM54	1.66465	6.09582	19.0912	1.24617e-05	0.000224096
CNNM1	1.39761	6.25185	19.0048	1.3039e-05	0.000233407
MIR7111	1.36812	6.25101	18.9852	1.31733e-05	0.000235544
RHBDL1	1.12895	6.4323	18.8902	1.38463e-05	0.000246594
TNNC1	1.28537	6.39018	18.8642	1.40361e-05	0.000249548
SULT4A1	1.80271	6.14475	18.8375	1.42343e-05	0.000252785
POU5F1	1.35177	6.25676	18.8151	1.44023e-05	0.000255048
LOC100421746	1.67132	6.03564	18.8087	1.44506e-05	0.000255759
FLNC	1.38245	6.36983	18.8076	1.44591e-05	0.000255766
H2AC7	1.27955	6.30588	18.7656	1.4781e-05	0.000261311
ARHGAP33	1.133	6.42427	18.7619	1.48098e-05	0.000261526
ZKSCAN3	1.0109	6.54266	18.6474	1.57263e-05	0.000276156
MNX1-AS1	1.74126	6.05294	18.634	1.58367e-05	0.000277628
EPHB2	1.36105	6.24401	18.6054	1.60762e-05	0.000281514
COMP	1.49078	6.21989	18.6042	1.60864e-05	0.000281535
ANKRD29	1.1112	6.43773	18.5712	1.63678e-05	0.000285981
POLQ	1.57633	6.09305	18.5457	1.65878e-05	0.000289663
CLSPN	1.55456	6.11139	18.5265	1.67558e-05	0.000292272
IBSP	1.59301	6.02756	18.5166	1.68433e-05	0.000293636
TNFRSF18	1.17428	6.37987	18.5095	1.69058e-05	0.000294561
LINC00942	1.92002	6.10394	18.4723	1.7239e-05	0.000300034
LINC02475	1.55428	6.0164	18.4662	1.72943e-05	0.000300662
CBR3	1.14738	6.40083	18.4466	1.74732e-05	0.000303604
WHRN	1.02982	6.51309	18.4059	1.785e-05	0.000309466
GAPLINC	1.45387	6.18476	18.3906	1.79948e-05	0.000311459
ESPL1	1.11002	6.43246	18.3871	1.80275e-05	0.000311682
LOC102723544	1.26614	6.30356	18.3833	1.80637e-05	0.000311965
SNORA60	1.24419	6.31847	18.3369	1.85092e-05	0.000318958
SOGA1	1.10562	6.4348	18.3368	1.85093e-05	0.000318958
SNX25P1	1.40653	6.20527	18.3275	1.86006e-05	0.000320004
LINC02313	1.58373	6.06802	18.3029	1.8842e-05	0.000323979
KCNK9	1.55623	6.01951	18.2869	1.90006e-05	0.000326349
FAM3B	1.21028	6.6545	18.2826	1.90438e-05	0.000326912
FLVCR1-DT	1.1543	6.38907	18.2773	1.90974e-05	0.000327474
EMX1	1.58301	6.06353	18.2472	1.94006e-05	0.000331959
TREML3P	1.68873	6.09716	18.2472	1.94013e-05	0.000331959
MIR3125	1.68137	6.08911	18.2456	1.94179e-05	0.000331963
FOXD2	1.40353	6.20461	18.2451	1.94227e-05	0.000331963
LIN9	1.17006	6.37395	18.2267	1.96114e-05	0.000334642
SNORD7	1.39786	6.20737	18.215	1.97322e-05	0.00033652
DNAJC9-AS1	1.30224	6.27206	18.2125	1.97581e-05	0.000336779
SPINK5	1.55256	6.09718	18.1586	2.03244e-05	0.000345868
LOC100129291	1.78304	6.05156	18.1561	2.03512e-05	0.000346137
RFLNA	1.60377	6.10727	18.1454	2.04659e-05	0.000347476
ZNF664-RFLNA	1.60377	6.10727	18.1454	2.04659e-05	0.000347476
RNA5SP18	1.56552	6.02794	18.1386	2.05399e-05	0.000348213
EBF1	1.3778	6.21727	18.1105	2.08451e-05	0.000352626
PURPL	1.41454	6.19234	18.0873	2.11007e-05	0.000356756
VCX	1.54641	6.01734	18.0794	2.11879e-05	0.000358039
GHRHR	1.57165	6.10608	18.0542	2.14707e-05	0.000362426
ADAMTS16	1.5826	6.1155	17.9891	2.22173e-05	0.000374828
APLP1	1.38677	6.24184	17.9477	2.27063e-05	0.000382255
RPS10P1	1.33962	6.23524	17.8713	2.36358e-05	0.000396202
MAP7D2	1.58635	6.15427	17.8402	2.40248e-05	0.000401864
SLC44A5	1.36437	6.21702	17.8243	2.42268e-05	0.000404597
TSACC	1.10775	6.41312	17.7759	2.48513e-05	0.000413374
KRT20	1.82677	6.12126	17.7459	2.52459e-05	0.000418719
FAAP24	1.10334	6.41574	17.7356	2.53833e-05	0.000420331
SCTR-AS1	1.35521	6.21956	17.7055	2.57876e-05	0.000426351
MIR6835	1.54301	6.08347	17.7001	2.58617e-05	0.000427351
LINC01138	1.13711	6.38311	17.6707	2.62639e-05	0.000433541
INKA1	1.01948	6.49662	17.6651	2.63422e-05	0.000434606
ERFE	1.49159	6.12537	17.6542	2.64933e-05	0.000436639
LOC105375519	1.37876	6.2013	17.6363	2.67437e-05	0.000440533
SLC45A4	1.16018	6.36023	17.5811	2.75309e-05	0.000452314
SLC22A31	1.73329	6.45204	17.5792	2.7558e-05	0.000452522
POPDC3	1.73892	6.05944	17.5451	2.80575e-05	0.000460243
TSSK6	1.06248	6.44747	17.5331	2.82347e-05	0.000462473
BRSK1	1.28867	6.25965	17.5329	2.82376e-05	0.000462473
TESMIN	1.43643	6.1592	17.5263	2.83361e-05	0.000463842
LINC00106	1.0088	6.50142	17.4878	2.89165e-05	0.000470922
FAM155B	1.4801	6.12747	17.4876	2.89186e-05	0.000470922
VAX2	1.52748	6.08734	17.4658	2.92526e-05	0.000476113
NPM2	1.02784	6.48013	17.4629	2.92968e-05	0.000476586
NRCAM	1.37321	6.28673	17.435	2.97308e-05	0.000482645
CNFN	1.11222	6.39662	17.4267	2.98598e-05	0.000484239
BPIFB2	1.54384	6.45628	17.413	3.00759e-05	0.000487491
ZNF300	1.34865	6.21328	17.3859	3.05074e-05	0.000493719
HAVCR1	1.63354	6.06887	17.3805	3.05948e-05	0.000494878
GRPR	1.5851	6.08663	17.3782	3.06323e-05	0.000495231
SMYD3	1.07043	6.43257	17.3391	3.12679e-05	0.000504986
TMC5	1.40867	6.28869	17.2802	3.22528e-05	0.000520088
ZNF232-AS1	1.02628	6.47392	17.2555	3.26746e-05	0.000526079
GNAL	1.29631	6.24482	17.248	3.28037e-05	0.000527616
HAGHL	1.46204	6.13096	17.2329	3.30666e-05	0.000531301
OR11Q1P	1.5904	6.03406	17.2063	3.35317e-05	0.000538497
DUXAP8	1.52543	6.07413	17.1992	3.36573e-05	0.000539963
CLEC2L	1.619	6.0339	17.1139	3.52046e-05	0.000561626
BTNL8	1.53783	6.22805	17.1083	3.53076e-05	0.000562698
CCNE2	1.37746	6.18423	17.0983	3.54939e-05	0.000564806
FDCSP	1.69939	6.34631	17.0641	3.61388e-05	0.000574486
MIR548XHG	1.46687	6.00167	16.9822	3.77327e-05	0.000598782
COL22A1	1.61598	6.08273	16.9816	3.77435e-05	0.000598782
PSMC3IP	1.21479	6.29533	16.9709	3.79578e-05	0.00060127
PLCB1	1.11784	6.37326	16.9163	3.90637e-05	0.000615681
MIR589	1.47016	6.1124	16.9142	3.91072e-05	0.000616057
ATP2A1-AS1	1.41012	6.1552	16.9	3.94015e-05	0.000620381
CA4	1.46781	6.11668	16.8797	3.9825e-05	0.000626106
C19orf81	1.56506	6.04195	16.8603	4.02346e-05	0.000631912
LENG8-AS1	1.16219	6.33182	16.8168	4.11663e-05	0.000643647
SIX1	1.4998	6.01927	16.7596	4.24262e-05	0.000661368
IQCC	1.14045	6.34695	16.7303	4.30863e-05	0.000670658
TUBB4A	1.2902	6.47047	16.7254	4.31977e-05	0.00067206
ASIC3	1.32097	6.20942	16.7075	4.36075e-05	0.000677808
LINC02055	1.5056	6.06634	16.7008	4.37623e-05	0.000679833
NAA11	1.5624	6.01962	16.6568	4.47895e-05	0.000692703
SCAT2	1.38852	6.16108	16.6479	4.49992e-05	0.000695263
SLC5A11	1.30771	6.21644	16.6438	4.50973e-05	0.000696433
STRIP2	1.45428	6.11337	16.6361	4.52817e-05	0.000698937
ARHGAP39	1.14031	6.34261	16.6066	4.59909e-05	0.000709535
SLC7A10	1.66459	6.05861	16.5909	4.63741e-05	0.000715096
SCGB1D2	1.69601	6.0705	16.5885	4.64315e-05	0.000715628
SAPCD1	1.48363	6.08246	16.5263	4.79799e-05	0.000737683
PRR36	1.40521	6.14446	16.5093	4.84128e-05	0.000743973
TFDP3	1.74745	6.04984	16.4377	5.02756e-05	0.000770337
LINC00896	1.31442	6.20254	16.3765	5.19248e-05	0.000792511
MAMSTR	1.29693	6.21465	16.3734	5.20098e-05	0.000793182
HASPIN	1.47362	6.08448	16.3728	5.20265e-05	0.000793182
TCF15	1.39746	6.14463	16.3663	5.22041e-05	0.000795225
PAGE2B	1.80237	6.17332	16.3127	5.37032e-05	0.00081608
DLK2	1.2359	6.25634	16.3068	5.38704e-05	0.00081783
LINC01681	1.47769	6.0758	16.2973	5.41418e-05	0.000820549
NANOS1	1.43812	6.11193	16.2968	5.41542e-05	0.000820549
SRARP	1.61744	6.04733	16.2477	5.55772e-05	0.000840488
B3GNT5	1.06759	6.39189	16.1807	5.75769e-05	0.000869472
PAGE2	2.0877	6.22397	16.1736	5.77938e-05	0.000872328
DBF4B	1.20575	6.27375	16.1554	5.83521e-05	0.000879383
ILDR2	1.36483	6.159	16.1351	5.89793e-05	0.000888086
LINC01224	1.46812	6.01525	16.114	5.96403e-05	0.000896318
H2AW	1.14555	6.45728	16.0611	6.13322e-05	0.000918227
SRRM3	1.47889	6.10081	16.0516	6.16411e-05	0.000922412
INHA	1.56609	6.11704	16.0394	6.20387e-05	0.000927919
DNMT3B	1.22992	6.24987	15.9979	6.34143e-05	0.000946196
GAST	1.74514	6.06003	15.997	6.34415e-05	0.000946196
PRAMEF4	1.60344	6.049	15.9939	6.35459e-05	0.000946953
STMND1	1.45923	6.07505	15.9338	6.55978e-05	0.000973266
LINC02826	1.58733	6.06681	15.8782	6.75523e-05	0.000998959
BPIFA2	1.46474	6.00486	15.8385	6.89855e-05	0.00101823
CASTOR2	1.17371	6.2867	15.8207	6.96358e-05	0.00102735
ECEL1	1.72529	6.1278	15.8182	6.97289e-05	0.00102824
GOLGA8A	1.12143	6.32842	15.783	7.1038e-05	0.00104656
TIGD3	1.34622	6.15872	15.7726	7.143e-05	0.00105184
MIR126	1.09327	6.35262	15.7706	7.15057e-05	0.00105197
SP6	1.45082	6.07377	15.7541	7.21319e-05	0.00105919
CNTNAP4	1.45515	6.01709	15.7492	7.23199e-05	0.00106146
STPG3-AS1	1.20682	6.25814	15.7438	7.25256e-05	0.00106348
CCL26	1.41604	6.11047	15.7339	7.29077e-05	0.00106809
FIGNL2-DT	1.4065	6.11218	15.7127	7.37265e-05	0.00107807
RASGRF2	1.25007	6.22472	15.71	7.38343e-05	0.00107911
CEL	1.43354	6.08906	15.7082	7.39022e-05	0.00107913
FER1L6	1.51822	6.02074	15.6992	7.42556e-05	0.00108379
TMC7	1.36097	6.14536	15.696	7.43831e-05	0.00108514
MCM8	1.02589	6.41349	15.694	7.44584e-05	0.00108574
YJEFN3	1.22059	6.24521	15.6741	7.52472e-05	0.00109571
SNORA26	1.18814	6.26955	15.6619	7.57338e-05	0.00110177
DIRAS1	1.46921	6.07277	15.6565	7.59496e-05	0.00110389
QRICH2	1.0845	6.35578	15.647	7.63323e-05	0.00110894
GPSM2	1.20213	6.25777	15.6353	7.68093e-05	0.00111535
WFDC21P	1.21887	6.30969	15.6235	7.72891e-05	0.00112128
KCNJ11	1.11458	6.32728	15.5966	7.83939e-05	0.00113469
MSH5	1.38987	6.12005	15.5933	7.85322e-05	0.00113582
DCST2	1.27329	6.20354	15.5883	7.87423e-05	0.00113816
PNCK	1.61471	6.04946	15.5818	7.90124e-05	0.00114153
LOC101928295	1.34884	6.14894	15.5621	7.98396e-05	0.00115189
RNFT2	1.43243	6.08242	15.5603	7.99159e-05	0.00115246
PTGES	1.12475	6.46225	15.5514	8.02934e-05	0.00115684
SLC4A11	1.39021	6.11727	15.5323	8.11068e-05	0.00116803
ASB16	1.34496	6.14513	15.3903	8.74347e-05	0.00125012
CCDC163	1.10354	6.32882	15.3859	8.76376e-05	0.00125231
MUC15	1.51235	6.03108	15.3491	8.93654e-05	0.00127642
DAPK2	1.0963	6.33349	15.3423	8.96844e-05	0.00128039
CSPG5	1.40396	6.09729	15.3318	9.01864e-05	0.00128697
RN7SL521P	1.3884	6.10926	15.3114	9.11624e-05	0.00130031
SLC7A6	1.25949	6.20178	15.269	9.32357e-05	0.00132747
KCNJ5	1.17807	6.26183	15.2409	9.46322e-05	0.00134369
TNFSF4	1.1106	6.31689	15.2347	9.49435e-05	0.00134671
RNA5SP79	1.40893	6.00146	15.2293	9.52134e-05	0.00134889
DIO2	1.4975	6.04939	15.2243	9.54646e-05	0.00135123
MACIR	1.08364	6.33866	15.1863	9.74083e-05	0.0013744
FBXW10	1.43789	6.02999	15.1842	9.75181e-05	0.00137533
GABRA3	1.39708	5.9966	15.1615	9.86975e-05	0.00139134
HERC2P7	1.2229	6.22455	15.1582	9.88703e-05	0.00139253
PAQR6	1.07456	6.34531	15.1467	9.94741e-05	0.00139977
LOC644135	1.43198	6.02173	15.1408	9.97841e-05	0.00140288
PI15	1.43576	6.03044	15.1379	9.99352e-05	0.00140383
H4C12	1.24725	6.20583	15.1378	9.99415e-05	0.00140383
BGLAP	1.23284	6.21601	15.1268	0.000100525	0.00141014
GAREM2	1.33123	6.14457	15.1203	0.000100874	0.00141405
MPP3	1.26717	6.19027	15.1088	0.000101492	0.00142115
ACP4	1.44068	6.03614	15.1004	0.000101944	0.00142669
OSBP2	1.18477	6.2507	15.0832	0.000102877	0.00143863
REEP2	1.4136	6.07445	15.0716	0.000103511	0.00144684
AP1M2	1.04524	6.7415	15.0707	0.000103557	0.00144684
ANXA2R	1.06124	6.35442	15.068	0.000103708	0.00144831
VSIG1	1.48598	6.11322	15.0402	0.000105246	0.00146849
TRAF5	1.10984	6.30998	15.0391	0.000105305	0.00146865
LINC00528	1.19906	6.23769	15.0289	0.000105876	0.0014753
NOVA1-DT	1.37143	5.99043	15	0.000107514	0.00149318
FBXL16	1.24428	6.21223	14.9917	0.000107987	0.00149874
MIR548AA1	1.40273	6.08114	14.9891	0.000108133	0.00150009
ACTG1P25	1.25199	6.19671	14.9865	0.000108284	0.00150152
GABBR2	1.53176	6.07033	14.9583	0.000109915	0.00152146
LINC01748	1.38325	5.99599	14.8794	0.000114608	0.00158222
KRTAP5-6	1.06952	6.33769	14.8392	0.000117075	0.00161344
RHBDL3	1.45007	6.03982	14.8309	0.00011759	0.00161912
RNU6-762P	1.30816	6.14801	14.7802	0.000120795	0.00166106
GINS4	1.23054	6.2035	14.7495	0.000122782	0.0016825
CAPN10-DT	1.3749	6.09288	14.7108	0.000125325	0.00171435
ADGRL1	1.02308	6.37601	14.7037	0.000125801	0.00172011
SEPTIN3	1.40742	6.05171	14.6537	0.000129183	0.00176327
B3GNTL1	1.0618	6.33526	14.6043	0.000132614	0.00180222
H2BC17	1.25439	6.17978	14.5888	0.000133706	0.00181005
ANKRD13B	1.19036	6.22752	14.5867	0.000133853	0.00181126
SMC1B	1.40774	6.0296	14.5758	0.000134634	0.00182104
HRAT92	1.39776	6.0601	14.5682	0.000135179	0.00182684
ELFN1-AS1	1.44482	6.11925	14.5637	0.000135499	0.00183037
NETO2	1.31993	6.12762	14.4947	0.000140554	0.00189296
EBF2	1.36508	5.99462	14.481	0.00014158	0.00190514
SEPTIN7P11	1.81605	6.0908	14.4702	0.000142394	0.00191445
FER1L4	1.37949	6.07538	14.465	0.000142789	0.00191811
PCSK1N	1.39564	6.32484	14.448	0.000144081	0.00193381
ZIC4	1.39798	6.03565	14.3806	0.000149333	0.00199835
RPL10L	1.45373	6.01834	14.3748	0.000149792	0.00200361
DNASE1L2	1.34317	6.10334	14.3596	0.000151004	0.0020181
TEX11	1.45067	6.04447	14.3476	0.000151977	0.00202938
RTBDN	1.35865	5.99524	14.2781	0.000157691	0.0020969
ZP3	1.0997	6.28844	14.2742	0.000158016	0.0020993
BBOX1-AS1	1.40668	6.00935	14.2506	0.000160011	0.00212221
BCAS4	1.17922	6.22277	14.244	0.000160572	0.00212786
LINC01607	1.23963	6.17703	14.2404	0.000160881	0.00213104
GINS3	1.0928	6.29107	14.1925	0.000165023	0.00217947
PTGDR2	1.08472	6.29792	14.1887	0.000165358	0.00218297
KAZALD1	1.09626	6.28735	14.1744	0.000166624	0.00219692
MMP1	1.16377	6.24734	14.1585	0.000168039	0.00221371
DNA2	1.05933	6.31867	14.1439	0.000169347	0.00222627
UGT1A10	1.48562	6.03274	14.0856	0.000174679	0.00228583
GBAP1	1.21614	6.1867	14.0423	0.000178748	0.00233325
OTUB2	1.15528	6.23341	14.0395	0.000179006	0.00233467
FAM24B	1.26287	6.15109	14.0253	0.000180367	0.00234852
LINC01833	1.29839	5.97869	14.0157	0.000181293	0.00235861
CASC20	1.31101	5.98187	14.0144	0.000181415	0.00235922
WNT3A	1.45676	6.00396	13.9686	0.000185886	0.00241188
KCTD7	1.04994	6.31951	13.9584	0.000186899	0.00242351
RNVU1-32	1.26757	6.14473	13.9567	0.000187072	0.00242475
DUOX1	1.29913	6.11966	13.9357	0.000189168	0.0024499
LOC101929626	1.36764	6.05308	13.9341	0.000189334	0.00245097
RNU6-725P	1.41332	6.01569	13.9241	0.000190344	0.00246207
TSSK5P	1.33256	6.08979	13.8925	0.000193571	0.0024997
SCUBE1	1.09344	6.36766	13.8823	0.000194623	0.00251018
TBC1D31	1.07553	6.29246	13.8599	0.000196954	0.00253816
MYMX	1.3404	6.08027	13.8521	0.000197771	0.00254555
MIR4635	1.05872	6.30646	13.8373	0.000199344	0.00256474
B4GALNT4	1.47366	6.13936	13.8212	0.000201056	0.00258465
SMKR1	1.34802	6.06904	13.7977	0.000203586	0.0026097
SANBR	1.16471	6.21612	13.7937	0.000204024	0.00261423
AKR1C7P	1.27953	6.12849	13.7884	0.000204592	0.0026183
TYRO3	1.05359	6.30848	13.7751	0.000206051	0.00263376
CBLN1	1.05057	6.31091	13.7671	0.000206928	0.00264174
LINC01446	1.331	5.99284	13.718	0.000212406	0.00270397
CREB3L1	1.00952	6.36635	13.7172	0.000212496	0.00270402
REG1B	1.73459	6.03865	13.7155	0.000212696	0.00270547
NR0B1	1.41646	6.00293	13.7017	0.000214266	0.00272213
FSTL5	1.37826	6.02755	13.6908	0.000215503	0.00273674
SEMA4F	1.02126	6.33486	13.6876	0.000215877	0.00273927
ZKSCAN2-DT	1.27777	6.12537	13.6855	0.000216115	0.00274118
EGF	1.33614	5.99625	13.6826	0.000216452	0.00274435
CDKN2B-AS1	1.35663	6.01382	13.6774	0.000217055	0.00274978
S100A3	1.23951	6.15396	13.6697	0.000217938	0.00275873
KCNF1	1.29688	6.14579	13.6391	0.000221524	0.00279735
STX1A	1.12533	6.24061	13.6232	0.000223413	0.00281894
FOXN4	1.23243	6.22035	13.5929	0.000227045	0.00285558
SYT3	1.47504	6.04845	13.5862	0.00022785	0.0028634
DPY19L3-DT	1.12672	6.23752	13.5755	0.000229159	0.00287755
FAP	1.30305	6.09958	13.5699	0.000229843	0.00288499
PRND	1.3459	6.00856	13.5409	0.000233424	0.0029235
TPBGL	1.32935	6.07348	13.5398	0.000233563	0.0029235
FBXL18	1.07128	6.28249	13.5324	0.000234474	0.00293256
HOXC-AS1	1.26235	5.97308	13.511	0.000237174	0.00296042
GAGE2B	1.48821	6.01175	13.5064	0.000237749	0.00296361
GAGE2A	1.48821	6.01175	13.5064	0.000237749	0.00296361
GAGE8	1.48821	6.01175	13.5064	0.000237749	0.00296361
FAM171A2	1.27175	6.12107	13.4821	0.000240849	0.00299915
PRR19	1.1877	6.18508	13.4695	0.000242467	0.00301583
SIX4	1.3477	6.01886	13.4489	0.000245144	0.00304538
COL8A1	1.09513	6.25839	13.4473	0.000245362	0.00304688
LZTS1	1.00453	6.34046	13.4452	0.000245635	0.00304692
CCDC162P	1.27584	6.116	13.4419	0.000246064	0.00305076
PCDHB2	1.3338	6.0611	13.4289	0.000247774	0.00307075
GUCY2C	1.28861	6.21874	13.4265	0.000248097	0.00307111
PTGFR	1.05193	6.359	13.4219	0.000248698	0.00307735
CRYGS	1.0159	6.32838	13.4204	0.000248899	0.00307862
NTM	1.33725	6.05284	13.3855	0.000253571	0.00313253
PRRX1	1.28926	6.10162	13.3708	0.000255577	0.00315147
DSCR4	1.29436	5.97865	13.3658	0.000256248	0.00315675
TNNT1	1.39094	6.09459	13.3554	0.000257682	0.00317101
KIF24	1.24802	6.13286	13.3287	0.000261369	0.00320882
FOXJ1	1.32989	6.18504	13.3177	0.000262907	0.00322266
MIR6859-1	1.32509	6.0637	13.3124	0.000263652	0.00323054
TMEM74	1.13667	6.21816	13.3021	0.00026511	0.00324587
DNER	1.5034	6.02282	13.286	0.000267391	0.00327252
LINC00648	1.28872	5.98299	13.2588	0.000271305	0.00331912
IGSF1	1.09255	6.27873	13.2546	0.000271905	0.00332388
RBP2	1.40704	6.10887	13.253	0.000272139	0.00332544
NPSR1-AS1	1.26572	5.97616	13.2453	0.000273257	0.0033378
YBX2	1.0392	6.29776	13.2182	0.000277248	0.00337997
SLC6A11	1.24666	6.32858	13.2146	0.000277782	0.00338517
ATAD5	1.18982	6.17154	13.1847	0.000282237	0.00343146
DUOXA2	1.40405	6.21989	13.1739	0.000283873	0.00344734
SLC30A3	1.35643	6.0068	13.1701	0.000284453	0.00345172
PCDH17	1.01402	6.31864	13.1584	0.000286235	0.00346797
SPATA21	1.25926	6.11559	13.1428	0.000288631	0.0034943
NOX4	1.33008	6.03909	13.1322	0.00029027	0.00351008
UPK1A-AS1	1.3312	6.03371	13.124	0.000291542	0.00352276
TNNI2	1.0084	6.32196	13.1088	0.000293911	0.00354455
CTXN1	1.18689	6.16964	13.0868	0.000297383	0.00357766
SLC22A15	1.10412	6.23266	13.017	0.000308682	0.00369712
ZHX1-C8orf76	1.03174	6.29483	12.995	0.000312319	0.0037364
MT3	1.39931	6.03741	12.9925	0.000312745	0.00373865
CERS1	1.30581	5.99758	12.9585	0.000318479	0.00379562
DAGLA	1.00787	6.31415	12.9259	0.00032406	0.00385335
ZNF607	1.12249	6.21339	12.9188	0.000325306	0.00386671
CPA6	1.34517	5.99425	12.9025	0.000328148	0.00389753
ZNF572	1.08275	6.24551	12.8982	0.000328891	0.00390488
DDX53	1.22569	5.96919	12.8932	0.000329773	0.00391387
FAM178B	1.38321	6.01276	12.8873	0.000330813	0.00392473
SCML2	1.00387	6.31552	12.8711	0.000333704	0.00395305
PI3	1.01422	6.55453	12.8637	0.000335021	0.00396565
FABP6	1.35493	6.01472	12.8574	0.000336149	0.00397302
FAM72D	1.30605	6.00248	12.8405	0.00033919	0.00400593
GJA10	1.29199	5.97825	12.8236	0.000342281	0.0040394
EVPL	1.31321	6.11287	12.8201	0.000342912	0.00404533
BANF2	1.26484	5.9805	12.8161	0.00034365	0.00405251
SCGB2A1	1.28163	6.11999	12.7969	0.000347201	0.00408824
C6orf223	1.36368	6.23268	12.7857	0.00034928	0.0041081
RAB6B	1.0617	6.25717	12.7496	0.000356091	0.00418194
MAGEA8	1.37352	5.9962	12.7211	0.000361558	0.00424138
CARD18	1.23017	5.97157	12.6851	0.000368578	0.00430575
PFKFB4	1.0717	6.24563	12.6842	0.000368761	0.00430575
BRIP1	1.07012	6.24697	12.6838	0.000368829	0.00430575
MAEL	1.33056	6.08399	12.6583	0.000373903	0.00436337
GP2	1.55095	6.11597	12.6462	0.000376331	0.0043868
HCG25	1.18817	6.14859	12.6269	0.000380236	0.00442739
ISL2	1.29129	5.99873	12.6223	0.000381176	0.00443668
TMPRSS15	1.45978	6.00401	12.6166	0.000382343	0.00444862
TSPAN5	1.03543	6.29058	12.606	0.000384509	0.00446738
LOC101930100	1.28772	5.99677	12.5987	0.000386022	0.00448312
SUGT1-DT	1.1811	6.15055	12.5461	0.000397031	0.00460586
C5orf58	1.29535	6.04097	12.5303	0.000400405	0.0046409
N4BP3	1.24045	6.10166	12.5299	0.000400496	0.0046409
C1QL4	1.2792	5.99454	12.4832	0.000410618	0.00474943
KLK4	1.49492	6.01582	12.4776	0.000411859	0.00476203
DLX5	1.26593	5.98273	12.4652	0.000414594	0.00478484
PDGFRL	1.04626	6.2541	12.3757	0.000434949	0.00498674
CSMD1	1.21053	5.96917	12.3698	0.00043633	0.0049971
PNMA5	1.44855	6.02002	12.3607	0.000438475	0.00501983
BCAS1	1.24327	6.08967	12.3471	0.000441675	0.00505277
ANKFN1	1.46504	6.00158	12.3424	0.000442784	0.00506177
ZNF385D	1.34709	6.03742	12.3014	0.000452628	0.00516114
STRA8	1.2763	6.00013	12.2884	0.000455771	0.00518567
PACSIN1	1.17114	6.14442	12.2369	0.000468526	0.00531154
MTBP	1.21999	6.10267	12.2029	0.000477165	0.00539401
ADAM23	1.26535	6.08226	12.1747	0.000484429	0.00547009
DHDH	1.16418	6.1454	12.1369	0.000494339	0.00555998
TMEM61	1.23603	6.08475	12.1359	0.000494611	0.00556105
ATP6V0D2	1.25679	6.0628	12.1265	0.000497094	0.00558697
NSUN5P2	1.14906	6.15651	12.1143	0.000500357	0.00561559
HOXB13	1.26143	5.98132	12.1074	0.000502228	0.00563257
FAM162B	1.00783	6.27664	12.1052	0.000502817	0.00563716
SOX9-AS1	1.07579	6.21542	12.0862	0.000507953	0.00568864
PFN4	1.09327	6.2005	12.0812	0.000509338	0.00570008
RNVU1-21	1.27054	6.03835	12.0791	0.00050989	0.00570233
MYBPHL	1.25471	5.98462	12.0791	0.000509903	0.00570233
GSDMC	1.25793	5.9936	12.0688	0.000512714	0.00573173
RNF157-AS1	1.25661	6.05872	12.0663	0.000513412	0.00573749
TAL2	1.26581	6.03949	12.0073	0.00052992	0.00588425
MFAP2	1.00919	6.26972	11.9845	0.000536436	0.00593979
CCER2	1.13873	6.15804	11.9665	0.000541651	0.00599119
DDIAS	1.13731	6.15894	11.9612	0.000543188	0.00600396
NFE2L1-DT	1.26748	6.02439	11.9554	0.000544897	0.00601649
LOC155060	1.196	6.1103	11.9492	0.000546722	0.00603239
HS6ST2	1.38344	6.06336	11.8987	0.000561723	0.0061827
C9orf152	1.00668	6.26912	11.8965	0.000562404	0.00618802
MIR483	1.48043	6.05618	11.8955	0.000562699	0.0061891
MMP10	1.30113	6.07686	11.87	0.000570458	0.00625908
KRT12	1.35313	5.9948	11.8447	0.000578268	0.00632928
LINC02864	1.35193	6.02948	11.8426	0.000578894	0.00633393
AQP10	1.28789	6.00143	11.7969	0.000593288	0.00646213
GLP1R	1.18959	5.96742	11.7715	0.000601453	0.00654197
SLC22A4	1.02248	6.24688	11.7577	0.000605913	0.00658592
ZNF385D-AS1	1.13776	5.9579	11.7347	0.00061344	0.00665362
LRRN2	1.05928	6.21212	11.7089	0.000622003	0.00673514
DLK1	1.73179	6.39254	11.6739	0.000633817	0.00683712
TMEM151A	1.12194	6.17411	11.6619	0.000637939	0.0068745
NAV3	1.15082	6.13314	11.6494	0.000642234	0.00691366
LOC100996671	1.25753	5.97977	11.6449	0.0006438	0.00692813
EDARADD	1.18083	6.10725	11.6353	0.000647119	0.00696146
KRT86	1.1521	6.13081	11.6232	0.000651338	0.00700445
CNTNAP1	1.01685	6.24543	11.6195	0.000652642	0.00701126
SMIM31	1.29869	6.03096	11.5982	0.000660145	0.00707975
LOC153684	1.10573	6.1674	11.5893	0.000663339	0.00710672
H2BC7	1.23771	6.04341	11.5682	0.000670876	0.00717278
TMEM88B	1.20065	5.9756	11.5626	0.000672903	0.0071874
RNA5SP470	1.21012	5.97964	11.5626	0.000672931	0.0071874
VCX3A	1.2254	5.97567	11.5474	0.000678432	0.00724122
LINC01535	1.23121	5.99358	11.5361	0.000682572	0.00727552
DDX11-AS1	1.2414	6.01132	11.5089	0.000692619	0.00737509
PLEKHG4	1.17727	6.10016	11.4415	0.000718214	0.00761404
COLEC12	1.14365	6.12842	11.4323	0.000721775	0.00764404
MIR616	1.05034	6.20546	11.4046	0.000732624	0.00774326
VTRNA1-2	1.13621	5.95771	11.4004	0.00073428	0.00775554
MISP	1.24187	6.34016	11.3886	0.000738966	0.00779192
RPS10P13	1.03995	6.21361	11.3857	0.000740136	0.00779902
TRIM59	1.19397	6.07903	11.3412	0.000758065	0.00795588
STPG3	1.00408	6.24323	11.3315	0.000762035	0.00798686
DCAF8L2	1.11684	5.9558	11.3263	0.000764168	0.00800591
UPK1A	1.21917	6.04786	11.3083	0.00077163	0.00806587
RN7SKP106	1.20888	5.97327	11.2724	0.000786688	0.00820414
PLCH2	1.02959	6.2361	11.2671	0.000788935	0.00822212
SOSTDC1	1.22647	6.0264	11.2549	0.000794119	0.0082709
MAGEB1	1.19322	5.96774	11.2549	0.000794143	0.0082709
ACAN	1.20993	5.98846	11.2421	0.000799618	0.00831412
IGDCC3	1.20033	5.97185	11.2321	0.000803961	0.00834347
LHX3	1.23675	6.00712	11.2319	0.000804037	0.00834347
EGFR-AS1	1.17961	6.17326	11.2205	0.000808983	0.00838094
SNORD12B	1.12131	6.13596	11.2083	0.000814321	0.00842531
BDKRB1	1.21613	6.04294	11.2057	0.000815469	0.00843422
DEFB132	1.16617	6.14171	11.1917	0.000821646	0.00848971
GXYLT2	1.19057	6.07279	11.1849	0.000824678	0.00850983
LSP1P5	1.20844	6.04958	11.152	0.000839422	0.00863642
LINC02802	1.20844	6.04958	11.152	0.000839422	0.00863642
LOC107985200	1.20844	6.04958	11.152	0.000839422	0.00863642
ZNF681	1.19865	6.06107	11.1412	0.000844328	0.00867835
FBN3	1.21905	6.00643	11.1386	0.000845503	0.00868658
CLCNKA	1.21737	6.03085	11.1262	0.000851187	0.00872884
LINC01019	1.1165	5.95677	11.1149	0.000856355	0.00877037
OR2B6	1.20367	6.05255	11.1101	0.000858568	0.00879017
VASH2	1.20405	6.05056	11.0921	0.000866973	0.00887044
HPDL	1.19598	6.06058	11.0911	0.000867449	0.00887241
RTKN2	1.21516	6.01002	11.0516	0.000886107	0.00903674
PCP4	1.42441	6.04618	11.0417	0.000890855	0.00907631
SYP	1.09492	6.14798	11.0044	0.000908965	0.00923982
TRIM17	1.20445	5.99677	10.974	0.000923988	0.00937431
FMO1	1.01301	6.2936	10.9659	0.000928028	0.00940405
CTNND2	1.10715	6.30197	10.9378	0.000942227	0.00953469
SYPL1P2	1.20659	6.02698	10.9247	0.000948894	0.00959541
MIR4258	1.15551	6.09111	10.923	0.000949767	0.00959552
ZNF676	1.20723	6.02054	10.9109	0.000956014	0.00965242
LHFPL4	1.20542	5.98164	10.9029	0.000960127	0.00968149
CYP19A1	1.1872	5.96917	10.8814	0.000971335	0.00978507
HOXC10	1.38429	6.01958	10.8749	0.000974764	0.00981601
FBF1	1.06292	6.16822	10.8644	0.000980298	0.00984691
ALOX15B	1.19601	6.17108	10.8488	0.000988581	0.00991424
SNORD124	1.20366	6.01171	10.8479	0.000989059	0.00991587
MAP3K9	1.02365	6.20139	10.8423	0.000992083	0.00993983
CLEC4G	-3.37307	6.42941	588.816	4.53432e-130	1.42287e-125
FCN2	-2.75496	6.61735	486.055	1.0286e-107	1.61388e-103
MARCO	-2.76379	6.56148	450.764	4.91836e-100	5.14461e-96
CLEC4M	-3.72503	6.1259	399.789	6.12303e-89	4.80352e-85
CRHBP	-2.71462	6.49602	389.2	1.23582e-86	7.756e-83
GDF2	-3.4013	6.19723	382.134	4.26978e-85	2.23309e-81
FCN3	-2.17659	6.81349	352.881	9.99558e-79	4.48088e-75
CLEC1B	-3.45921	6.11049	324.36	1.62647e-72	6.37983e-69
COLEC10	-2.4583	6.47973	296.248	2.16426e-66	7.54604e-63
CXCL14	-2.5291	6.4993	293.539	8.42441e-66	2.64358e-62
STAB2	-3.05887	6.07914	223.114	1.89258e-50	5.39901e-47
LINC01093	-2.08907	6.75874	214.875	1.18687e-48	3.10366e-45
INS-IGF2	-2.94362	6.09967	214.072	1.77627e-48	4.28763e-45
MT1F	-1.76049	7.05908	199.463	2.7356e-45	6.13165e-42
PZP	-2.65635	6.32231	198.025	5.63451e-45	1.17874e-41
FOSB	-1.76194	6.75417	192.902	7.39307e-44	1.44997e-40
NAT2	-1.63009	6.90239	192.133	1.08846e-43	2.00916e-40
CNDP1	-2.20706	6.3727	177.452	1.74478e-40	3.04174e-37
CYP26A1	-2.29946	6.27971	174.65	7.13757e-40	1.17883e-36
MT1H	-2.22217	6.93616	169.378	1.01143e-38	1.58693e-35
CFP	-2.01585	6.4355	167.671	2.38713e-38	3.56705e-35
IGFALS	-1.58072	7.07401	167.108	3.16879e-38	4.51984e-35
PTH1R	-1.94458	6.4828	165.82	6.05703e-38	8.2639e-35
SMUG1P1	-2.42467	6.19077	164.883	9.70459e-38	1.26887e-34
DBH	-1.76363	6.61888	160.332	9.57307e-37	1.20161e-33
MT1M	-1.89788	6.98436	160.046	1.10564e-36	1.30641e-33
KCNN2	-2.36306	6.20603	160.013	1.12406e-36	1.30641e-33
BMPER	-2.80484	6.0328	159.646	1.35228e-36	1.51552e-33
CD5L	-1.76216	6.81122	159.091	1.78737e-36	1.93406e-33
HAMP	-2.06432	7.00528	156.621	6.19321e-36	6.47809e-33
DNASE1L3	-1.45196	6.96547	156.157	7.82217e-36	7.91805e-33
MT1X	-1.10301	7.68908	154.639	1.67887e-35	1.64634e-32
VIPR1	-2.27572	6.23279	154.404	1.88963e-35	1.79686e-32
ADRA1A	-1.99758	6.39879	153.831	2.52183e-35	2.3275e-32
ECM1	-1.58941	6.76551	151.919	6.59992e-35	5.9173e-32
OIT3	-1.38772	7.02917	150.673	1.23568e-34	1.05052e-31
LYVE1	-1.8549	6.49608	150.668	1.23866e-34	1.05052e-31
APOF	-1.17406	7.53942	150.092	1.65488e-34	1.36658e-31
MT1E	-1.20319	7.67961	148.319	4.04094e-34	3.2514e-31
CYP39A1	-1.4855	6.8692	146.976	7.9416e-34	6.23018e-31
BCO2	-1.96071	6.39833	146.745	8.92208e-34	6.82866e-31
CYP2B6	-1.13533	7.45297	145.752	1.47086e-33	1.09894e-30
ASS1P2	-2.65514	6.04599	144.313	3.0353e-33	2.21506e-30
MT1G	-1.47483	7.648	143.926	3.68774e-33	2.63003e-30
FOS	-1.13347	7.4111	139.314	3.76046e-32	2.56529e-29
DCN	-1.42281	6.89703	136.967	1.22604e-31	8.18576e-29
CXCL12	-1.28914	7.09349	135.672	2.35334e-31	1.53849e-28
ANGPTL6	-1.65907	6.60238	134.623	3.99241e-31	2.55677e-28
AADAT	-1.51942	6.74703	132.802	9.98733e-31	6.26805e-28
CLTRN	-1.53175	6.72764	131.984	1.50837e-30	9.2809e-28
TIMD4	-2.12123	6.2254	127.559	1.4019e-29	8.14662e-27
GBA3	-1.21418	7.11932	120.991	3.83946e-28	2.19059e-25
LCAT	-1.07022	7.40273	120.696	4.4548e-28	2.49628e-25
CYP2C19	-2.28623	6.13	119.487	8.19212e-28	4.50998e-25
CETP	-1.4386	6.76262	118.698	1.21934e-27	6.59707e-25
MT1L	-1.25007	7.11637	117.264	2.51305e-27	1.3366e-24
TTC36	-1.56593	7.10947	116.604	3.50548e-27	1.83336e-24
RETREG1	-1.42833	6.73545	112.53	2.73561e-26	1.3413e-23
INMT	-1.46407	6.69066	112.438	2.86487e-26	1.38307e-23
MOGAT2	-1.34414	6.96532	111.854	3.84607e-26	1.82863e-23
IGHA1	-1.00737	7.60526	111.612	4.34511e-26	2.03507e-23
GYS2	-1.16443	7.22058	111.298	5.09216e-26	2.34988e-23
LIFR	-1.70788	6.43527	111.148	5.49121e-26	2.49731e-23
DIRAS3	-1.90563	6.27958	109.397	1.32843e-25	5.95517e-23
PLGLA	-1.51938	6.60692	109.276	1.41176e-25	6.23957e-23
NTF3	-2.25766	6.09066	108.428	2.16561e-25	9.30916e-23
CYP1A2	-2.06089	7.05072	107.866	2.87563e-25	1.21942e-22
LINC02027	-1.72627	6.50434	107.388	3.66057e-25	1.51143e-22
ADGRG7	-1.77316	6.36139	107.062	4.31399e-25	1.75809e-22
LPA	-1.31578	6.8471	106.652	5.30756e-25	2.13527e-22
BMP10	-2.57502	5.94072	105.18	1.11553e-24	4.43105e-22
HHIP	-2.35385	6.03805	104.738	1.3942e-24	5.46875e-22
ADAMTS13	-1.5683	6.52552	104.415	1.64053e-24	6.35553e-22
KDM8	-1.25778	6.91728	104.348	1.69696e-24	6.49398e-22
FAM180A	-1.89497	6.25676	102.991	3.36597e-24	1.27258e-21
LINC01612	-2.30661	6.11906	102.591	4.11984e-24	1.52095e-21
GHR	-1.12576	7.1262	101.918	5.7881e-24	2.06398e-21
SRD5A2	-1.38376	6.78704	101.604	6.78117e-24	2.39093e-21
CCBE1	-2.3098	6.04092	100.703	1.06842e-23	3.68428e-21
SLC22A10	-1.20086	6.97679	100.288	1.31788e-23	4.44677e-21
SLC25A47	-1.30281	7.52233	100.073	1.46858e-23	4.90255e-21
C7	-1.30075	7.12773	99.8322	1.6587e-23	5.47895e-21
HAO2	-1.29332	7.32639	99.7157	1.75917e-23	5.75029e-21
GPR182	-2.18596	6.08401	98.3772	3.45826e-23	1.09616e-20
PVALB	-2.3224	6.02625	98.1503	3.87794e-23	1.2169e-20
GLYATL1	-1.0118	7.31762	97.1518	6.42124e-23	1.93749e-20
DPT	-1.5212	6.63904	96.2831	9.95761e-23	2.9759e-20
AKR1D1	-1.07443	7.30827	95.3875	1.56536e-22	4.53317e-20
RSPO3	-2.10133	6.10687	94.546	2.39461e-22	6.64982e-20
ASPG	-1.35504	6.83411	94.5045	2.44532e-22	6.73106e-20
FXYD1	-1.19662	7.06189	94.0611	3.05928e-22	8.34783e-20
MFSD2A	-1.44004	7.0215	94.0223	3.1199e-22	8.43988e-20
TMEM82	-1.0937	7.11383	93.9315	3.26636e-22	8.76053e-20
SRPX	-1.49876	6.52177	92.9468	5.37191e-22	1.42856e-19
SHBG	-1.07168	7.19841	92.7585	5.90799e-22	1.55792e-19
MT1P3	-2.22475	6.10151	92.5815	6.46096e-22	1.68954e-19
ANXA10	-1.10384	7.07174	91.6086	1.05634e-21	2.71704e-19
SLC22A1	-1.1585	7.63386	90.8463	1.55279e-21	3.9615e-19
BCHE	-1.01933	7.23496	90.7348	1.64275e-21	4.12395e-19
HBB	-1.02106	7.22931	90.5552	1.79884e-21	4.44469e-19
ITLN1	-2.03388	6.11533	89.0672	3.81619e-21	9.28309e-19
SFRP5	-2.10002	6.49102	88.7317	4.52156e-21	1.09144e-18
UROC1	-1.36885	7.11037	88.4286	5.27042e-21	1.26249e-18
NGFR	-1.33489	6.67423	87.9392	6.74978e-21	1.58066e-18
ESR1	-1.78004	6.25257	87.4915	8.46439e-21	1.9675e-18
JCHAIN	-1.24578	6.99154	87.2716	9.45961e-21	2.17541e-18
AVPR1A	-1.64999	6.63519	86.8557	1.16737e-20	2.61658e-18
CHST4	-2.02293	6.27193	86.4202	1.45489e-20	3.23791e-18
IGHM	-1.11276	7.22249	86.3055	1.54179e-20	3.40714e-18
FOLH1B	-1.61239	6.36438	85.2401	2.64244e-20	5.71861e-18
GPM6A	-2.11008	6.05658	83.8919	5.22571e-20	1.11553e-17
GLS2	-1.54144	6.48966	82.7313	9.40026e-20	1.97973e-17
CCL23	-1.79279	6.21488	82.205	1.22678e-19	2.51285e-17
LOC101927727	-1.72414	6.25855	81.8945	1.43551e-19	2.9062e-17
C9	-1.26905	7.61898	81.5724	1.68954e-19	3.35556e-17
RCAN1	-1.01171	7.14469	80.9657	2.2967e-19	4.53273e-17
PHLDA1	-1.00331	7.1582	80.5815	2.78964e-19	5.43721e-17
IL13RA2	-1.85833	6.20944	80.5573	2.82401e-19	5.47021e-17
KBTBD11	-1.60891	6.33346	80.0836	3.58903e-19	6.82569e-17
HGF	-1.58118	6.35196	79.443	4.96349e-19	9.21622e-17
NPY1R	-1.69242	6.26232	78.8551	6.68375e-19	1.22653e-16
HBA2	-1.05872	7.01925	78.2701	8.98742e-19	1.62083e-16
MFAP4	-1.13512	6.94267	78.0186	1.02073e-18	1.83031e-16
CDHR2	-1.36066	6.82728	76.207	2.55431e-18	4.30937e-16
BBOX1	-1.23644	6.85377	76.0142	2.81629e-18	4.72595e-16
ACSM3	-1.16502	6.80774	75.9388	2.92595e-18	4.88384e-16
SLCO1B3	-1.57743	6.76901	75.846	3.06673e-18	5.06495e-16
HSD17B13	-1.387	7.40997	75.7513	3.21743e-18	5.28602e-16
LOC105375304	-1.77368	6.18797	75.4461	3.75513e-18	6.1373e-16
KCND3	-1.36533	6.52906	75.0346	4.6253e-18	7.48155e-16
PLAC8	-1.69979	6.22506	73.7277	8.96702e-18	1.37261e-15
C1QTNF1	-1.0799	6.9263	73.5337	9.89313e-18	1.49974e-15
GLYAT	-1.09671	7.3448	73.4234	1.04617e-17	1.57832e-15
KMO	-1.13774	6.81332	72.3184	1.8313e-17	2.68533e-15
FAM163B	-1.72011	6.20237	72.2548	1.89134e-17	2.76047e-15
FAM99A	-1.42959	6.81858	71.7922	2.39099e-17	3.426e-15
FAM99B	-1.36912	6.49332	71.4009	2.91537e-17	4.12091e-15
GNAO1	-1.5169	6.34487	70.8791	3.79803e-17	5.27354e-15
CYP3A4	-1.24228	7.72942	70.6674	4.22817e-17	5.84494e-15
SOCS2	-1.1911	6.70958	70.3348	5.0046e-17	6.82801e-15
ZG16	-1.14192	6.78362	70.2193	5.30637e-17	7.17733e-15
TBX15	-1.1206	6.81729	70.1315	5.54797e-17	7.43997e-15
GSTZ1	-1.03733	6.96372	69.9681	6.02709e-17	7.98017e-15
C14orf180	-2.08383	5.99957	69.9368	6.12354e-17	8.07382e-15
IGHA2	-1.11511	6.97874	69.6574	7.05541e-17	9.26355e-15
CPEB3	-1.30699	6.54743	69.5096	7.60438e-17	9.94273e-15
ENO3	-1.02837	6.97482	69.4632	7.78535e-17	1.01371e-14
SLITRK3	-2.00645	6.08004	69.4166	7.97163e-17	1.03368e-14
FITM1	-1.34244	6.49615	68.4137	1.32556e-16	1.69089e-14
MFAP3L	-1.22369	6.63571	67.6699	1.93291e-16	2.38799e-14
LOC101928198	-1.22369	6.63571	67.6699	1.93291e-16	2.38799e-14
S100A12	-1.83157	6.10711	67.3929	2.2245e-16	2.72674e-14
PCDH9-AS2	-2.07842	5.98455	66.8964	2.86163e-16	3.45376e-14
LRAT	-1.82117	6.10182	65.5833	5.57091e-16	6.52296e-14
DTX1	-1.07731	6.83623	65.4791	5.87331e-16	6.85147e-14
NR4A1	-1.09817	6.79767	65.2216	6.69326e-16	7.77905e-14
CLRN3	-1.18067	7.01305	65.111	7.07966e-16	8.19778e-14
CPED1	-1.24614	6.57183	64.3643	1.03415e-15	1.17578e-13
HOGA1	-1.00345	6.95212	63.8799	1.32237e-15	1.482e-13
SYT9	-1.86103	6.06517	62.9607	2.10875e-15	2.28971e-13
S100A8	-1.12753	6.71606	62.3322	2.90147e-15	3.09688e-13
EGR2	-1.42729	6.35403	62.2101	3.08702e-15	3.26164e-13
HGFAC	-1.16384	7.31181	60.4413	7.58049e-15	7.77372e-13
VSIG4	-1.03687	6.84099	60.2348	8.41923e-15	8.57777e-13
STEAP4	-1.30921	6.45112	59.8778	1.00932e-14	1.01808e-12
SFRP1	-1.75195	6.10071	59.4802	1.23533e-14	1.23849e-12
ATOH8	-1.14337	6.64124	58.08	2.51666e-14	2.41507e-12
PAMR1	-1.37736	6.36308	58.051	2.55405e-14	2.44347e-12
TSLP	-1.59445	6.18684	58.006	2.61319e-14	2.49245e-12
RIPOR3	-1.6367	6.15844	57.9338	2.71094e-14	2.56233e-12
LRCOL1	-1.24979	6.62755	57.923	2.72575e-14	2.56859e-12
RANBP3L	-1.58587	6.18548	57.0756	4.19379e-14	3.86894e-12
FCGR2B	-1.47736	6.26388	56.8273	4.75819e-14	4.35312e-12
OLFML3	-1.0095	6.84053	56.5631	5.44245e-14	4.87955e-12
IL1RL1	-1.88044	6.01301	56.2822	6.27809e-14	5.58092e-12
TFPI2	-1.41798	6.3057	55.9189	7.55222e-14	6.65698e-12
GCGR	-1.16446	7.04073	55.8056	8.00052e-14	6.99444e-12
IL1RAP	-1.03684	6.77705	55.5181	9.26039e-14	8.00526e-12
LOC101927972	-1.57477	6.177	55.0481	1.17617e-13	1.00567e-11
PLGLB2	-1.21889	6.50003	54.6757	1.42155e-13	1.18639e-11
CD1D	-1.07079	6.7056	54.4414	1.60152e-13	1.32601e-11
TPPP2	-1.48058	6.23558	53.8831	2.12775e-13	1.72312e-11
TACSTD2	-1.32364	6.44904	53.7641	2.26064e-13	1.8143e-11
OXT	-1.57753	6.41235	53.6318	2.41809e-13	1.93078e-11
EHD3	-1.19801	6.50926	53.2535	2.93164e-13	2.31143e-11
IL33	-1.04995	6.72212	53.1702	3.05864e-13	2.38757e-11
THRSP	-1.23044	7.32003	52.862	3.57823e-13	2.75208e-11
LINC01018	-1.09828	7.08785	52.7324	3.82226e-13	2.93258e-11
FAM13A	-1.18265	6.51293	51.9506	5.69145e-13	4.30356e-11
SKAP1	-1.01368	6.75593	51.2382	8.18112e-13	6.0835e-11
LOC101928858	-1.29054	6.37253	50.5283	1.17459e-12	8.53208e-11
LINC01831	-1.15321	6.69966	50.3315	1.29851e-12	9.34569e-11
RNF125	-1.12426	6.56199	49.7155	1.77738e-12	1.25335e-10
SLC5A1	-1.7271	6.08034	49.6103	1.87529e-12	1.31943e-10
MAN1C1	-1.07349	6.63079	49.3457	2.14607e-12	1.48662e-10
GASK1A	-1.34368	6.30758	49.3216	2.17254e-12	1.50163e-10
LOC105371267	-1.58951	6.12	49.2353	2.2703e-12	1.56233e-10
IGKV2-24	-1.40153	6.40948	49.1897	2.32369e-12	1.59557e-10
LILRA5	-1.33968	6.30711	48.9265	2.6573e-12	1.80099e-10
ANGPTL1	-1.14874	6.50399	47.8257	4.65842e-12	3.07104e-10
PDGFRA	-1.22371	6.41111	47.6509	5.09301e-12	3.32956e-10
ADRA2B	-1.35674	6.27451	47.3058	6.07309e-12	3.92935e-10
CCDC196	-1.55988	6.12003	47.0469	6.93083e-12	4.4659e-10
NR4A3	-1.4004	6.23335	46.9052	7.45066e-12	4.78122e-10
PTGIS	-1.24894	6.37401	46.8639	7.60911e-12	4.86486e-10
IGLV2-14	-1.08228	7.00725	46.5717	8.83262e-12	5.58806e-10
MRO	-1.46365	6.17723	46.15	1.09535e-11	6.86069e-10
CYP3A43	-1.18095	6.44155	46.1261	1.10881e-11	6.93114e-10
ABCA8	-1.04306	6.62741	45.917	1.2337e-11	7.63674e-10
ITGA9	-1.11487	6.52289	45.9168	1.23385e-11	7.63674e-10
ACADL	-1.02897	6.64896	45.8682	1.2648e-11	7.80823e-10
IYD	-1.05123	6.60534	45.2939	1.69577e-11	1.02333e-09
IGF2	-1.01822	7.58959	45.2479	1.7361e-11	1.04566e-09
RASGEF1B	-1.03322	6.62985	45.0715	1.89968e-11	1.13981e-09
WDR72	-1.00459	6.67037	44.7008	2.29566e-11	1.36435e-09
NR4A2	-1.04224	6.60354	44.2804	2.84544e-11	1.67838e-09
IGHV5-51	-1.14834	6.86795	44.2747	2.85386e-11	1.68019e-09
HAND2	-1.39705	6.20751	44.131	3.07118e-11	1.79801e-09
FPR1	-1.22072	6.35763	43.0994	5.20276e-11	2.91021e-09
LOC102723701	-1.55163	6.0897	43.0823	5.24842e-11	2.93052e-09
LILRB5	-1.21157	6.36578	42.9682	5.56366e-11	3.09309e-09
ADRA1B	-1.01121	6.62901	42.8172	6.01012e-11	3.31454e-09
CCL14	-1.1945	6.37849	42.5067	7.04401e-11	3.85761e-09
C3orf85	-1.33748	6.23608	42.2603	7.98977e-11	4.3153e-09
FAM151A	-1.3211	6.43818	41.8316	9.94848e-11	5.27337e-09
SAMD5	-1.16733	6.39937	41.7657	1.02892e-10	5.40829e-09
IGHV3-72	-1.35288	6.26057	41.6281	1.10395e-10	5.77368e-09
GREM2	-1.11679	6.71676	41.3913	1.24611e-10	6.41032e-09
BMP5	-1.62669	6.02209	40.5338	1.9324e-10	9.65582e-09
TUBE1	-1.03601	6.55283	40.4973	1.96889e-10	9.82253e-09
ASS1P1	-1.20418	6.33841	40.2845	2.19548e-10	1.08838e-08
MCC	-1.07156	6.49809	40.2487	2.23604e-10	1.10499e-08
GLOD5	-1.06579	6.50163	39.968	2.58156e-10	1.25791e-08
TBXA2R	-1.08312	6.47436	39.7306	2.91515e-10	1.40734e-08
LYPD2	-1.58386	6.03814	39.411	3.43357e-10	1.64246e-08
SIGLEC7	-1.26362	6.26734	39.3634	3.51832e-10	1.68044e-08
DYNLT5	-1.47785	6.09777	39.1024	4.02144e-10	1.90624e-08
IGKV3-11	-1.02188	7.04145	38.9299	4.39307e-10	2.07412e-08
MAGI2-AS3	-1.21718	6.30392	38.7125	4.91062e-10	2.30682e-08
HAO2-IT1	-1.47757	6.09172	38.4966	5.4849e-10	2.56125e-08
MPPED1	-1.0412	6.51209	38.4791	5.5344e-10	2.58053e-08
LOC101927793	-1.58392	6.02565	38.3701	5.85209e-10	2.70454e-08
MT1JP	-1.67414	5.98963	38.2862	6.10919e-10	2.81095e-08
CYP2A7	-1.26186	6.9832	38.1122	6.67908e-10	3.03313e-08
SLC16A4	-1.1117	6.41218	38.0718	6.8189e-10	3.08769e-08
IGKV4-1	-1.00542	7.10613	38.0649	6.84301e-10	3.09414e-08
IGLV2-11	-1.08072	6.81862	37.8279	7.72694e-10	3.46883e-08
AOC1	-1.39226	6.19581	37.0868	1.12987e-09	4.91751e-08
RET	-1.5162	6.05088	36.8961	1.24598e-09	5.37809e-08
IGHV3-15	-1.17058	6.73206	36.8577	1.27075e-09	5.47748e-08
TRPV4	-1.00312	6.53985	36.8376	1.28389e-09	5.51898e-08
IGLV2-8	-1.182	6.50344	36.5356	1.49906e-09	6.33217e-08
NIPAL1	-1.05544	6.4575	36.3857	1.61887e-09	6.75533e-08
GNA14	-1.16192	6.32625	36.2	1.78072e-09	7.39139e-08
ASPA	-1.25982	6.22814	36.0517	1.92154e-09	7.9444e-08
IGHV3-74	-1.13757	6.59	36.037	1.93602e-09	7.99374e-08
IGLV3-25	-1.07217	6.8274	35.9237	2.05202e-09	8.45044e-08
IGKV1-9	-1.19741	6.61662	35.8205	2.16363e-09	8.84047e-08
IGLV8-61	-1.28221	6.54746	35.7214	2.27655e-09	9.25253e-08
IGKV1-5	-1.00487	7.02535	35.6358	2.37877e-09	9.6317e-08
LINC02037	-1.02075	6.48789	35.3633	2.736e-09	1.10354e-07
CBFA2T3	-1.24625	6.22919	35.2173	2.94891e-09	1.17881e-07
PPBP	-1.55764	6.00577	35.0146	3.27241e-09	1.29493e-07
LHX2	-1.34729	6.13935	34.6777	3.89053e-09	1.52175e-07
NRG1	-1.30794	6.16975	34.676	3.8941e-09	1.52175e-07
SIGLEC11	-1.44287	6.07205	34.6038	4.04124e-09	1.56948e-07
IDO2	-1.40494	6.09616	34.506	4.24947e-09	1.63819e-07
FREM2	-1.51071	6.02134	33.8757	5.87486e-09	2.21578e-07
SLCO4C1	-1.17545	6.27365	33.6017	6.76327e-09	2.52656e-07
AZGP1P2	-1.15908	6.28636	33.3392	7.74079e-09	2.85436e-07
LINC00885	-1.33426	6.13217	33.3138	7.84241e-09	2.88844e-07
P2RY13	-1.14881	6.29486	33.1964	8.33052e-09	3.05387e-07
IGHV4-34	-1.02302	6.65967	32.9653	9.38188e-09	3.41139e-07
MIR4686	-1.58003	5.9021	32.8933	9.73569e-09	3.53186e-07
IGLV1-36	-1.33854	6.20254	32.7166	1.06622e-08	3.84134e-07
IGLV2-23	-1.0097	6.92686	32.4988	1.19263e-08	4.24318e-07
PTGS2	-1.44666	6.04445	32.4349	1.23256e-08	4.37035e-07
MMRN1	-1.1975	6.23329	32.3279	1.30232e-08	4.58149e-07
IGLV3-21	-1.03414	6.86713	31.2759	2.23843e-08	7.57733e-07
MIR8071-2	-1.25456	6.24653	31.2109	2.31461e-08	7.82677e-07
IGHV3-11	-1.1448	6.61343	31.048	2.51725e-08	8.43023e-07
SCARA5	-1.38685	6.0657	30.9828	2.60322e-08	8.68108e-07
IGKV3-15	-1.02661	6.81728	30.8356	2.80833e-08	9.3353e-07
SCGB3A1	-1.25262	6.15959	30.5856	3.19455e-08	1.04969e-06
NUDT10	-1.55991	5.93596	30.4893	3.35717e-08	1.09623e-06
IGLV4-69	-1.10717	6.60505	30.3208	3.66175e-08	1.1895e-06
CAMK2B	-1.2334	6.16765	30.0372	4.23839e-08	1.36551e-06
ANKRD55	-1.40437	6.04187	30.0245	4.2663e-08	1.37249e-06
CTNNA3	-1.48341	5.99068	30.0146	4.28806e-08	1.37727e-06
IGKV1-6	-1.13059	6.56288	29.3617	6.00528e-08	1.8807e-06
PITPNM3	-1.48302	5.97954	29.2123	6.48649e-08	2.01331e-06
NDST3	-1.45227	5.89211	29.1193	6.80572e-08	2.10615e-06
IGLV7-46	-1.13078	6.39942	28.908	7.59e-08	2.33047e-06
SMIM24	-1.09485	6.80596	28.4659	9.53625e-08	2.85814e-06
IGHV3-33	-1.09814	6.54204	28.453	9.60026e-08	2.87184e-06
IGHV3-53	-1.19697	6.31177	28.1419	1.12736e-07	3.33742e-06
CDH19	-1.36741	6.03687	27.8244	1.3284e-07	3.87408e-06
RD3L	-1.37534	5.88686	27.5045	1.56726e-07	4.49961e-06
GABRP	-1.40071	6.03661	27.4178	1.63919e-07	4.68896e-06
IGLV6-57	-1.02083	6.59739	27.3679	1.68204e-07	4.79403e-06
MYOM2	-1.31682	6.06456	27.3253	1.71951e-07	4.89639e-06
PRKAR2B	-1.21579	6.13979	27.2287	1.80755e-07	5.12384e-06
IGLV4-60	-1.27458	6.21985	27.1265	1.90568e-07	5.35845e-06
DACH1	-1.43879	5.97517	26.9265	2.11343e-07	5.90557e-06
IGKV1-17	-1.09132	6.56671	26.6163	2.48143e-07	6.79469e-06
SLC3A1	-1.12256	6.35501	26.1702	3.1261e-07	8.35578e-06
IGKV1-16	-1.07316	6.55911	26.0845	3.26795e-07	8.67583e-06
IGHV2-70D	-1.32529	6.059	26.0384	3.347e-07	8.87067e-06
HHIP-AS1	-1.3419	6.02454	25.7846	3.81719e-07	9.98196e-06
IGHV3-21	-1.01348	6.69169	25.7451	3.89614e-07	1.01533e-05
EGR3	-1.25127	6.0886	25.7399	3.90659e-07	1.01649e-05
SELP	-1.09387	6.22529	25.7161	3.95524e-07	1.0266e-05
IGLV10-54	-1.18491	6.26916	25.5643	4.27883e-07	1.10147e-05
MEP1B	-1.35488	6.01192	25.5417	4.32913e-07	1.11169e-05
MUC6	-1.45913	6.21854	25.3781	4.71231e-07	1.19929e-05
P2RY12	-1.36354	6.00295	25.3499	4.78174e-07	1.21597e-05
MIR8071-1	-1.27246	6.11207	25.3004	4.90616e-07	1.24358e-05
EFNB3	-1.28287	6.05594	25.1367	5.34058e-07	1.34177e-05
ASS1P11	-1.38308	5.98435	25.0565	5.56739e-07	1.3954e-05
MT1B	-1.68379	6.10888	25.0265	5.65468e-07	1.4139e-05
IGKV1-27	-1.06388	6.50167	24.9511	5.88022e-07	1.46795e-05
SMPD3	-1.22483	6.09515	24.8808	6.09879e-07	1.51768e-05
SLAIN1	-1.06079	6.24283	24.834	6.24848e-07	1.55247e-05
FGF23	-1.39717	5.90135	24.7563	6.5055e-07	1.60869e-05
IGLV7-43	-1.05757	6.39514	24.5769	7.14038e-07	1.73829e-05
NXF3	-1.41187	5.92601	24.0386	9.44236e-07	2.23792e-05
IGHD	-1.07496	6.27206	23.7823	1.07871e-06	2.51861e-05
IGHV1-24	-1.07842	6.54357	23.6852	1.13449e-06	2.63706e-05
HAND2-AS1	-1.37951	5.96027	23.6521	1.15417e-06	2.68082e-05
P3H2	-1.00837	6.2701	23.3368	1.35976e-06	3.12824e-05
PDE7B	-1.07439	6.19818	23.2738	1.40504e-06	3.21421e-05
CFTR	-1.28359	6.15304	23.052	1.57682e-06	3.55208e-05
ADGRE1	-1.25837	6.03917	23.0173	1.60548e-06	3.60888e-05
KCNK17	-1.19225	6.08502	22.7801	1.81639e-06	4.03672e-05
IGHV3-48	-1.06763	6.36344	22.7743	1.82182e-06	4.04478e-05
IGKV2D-29	-1.12762	6.261	22.7265	1.86775e-06	4.13913e-05
SCIMP	-1.0111	6.24965	22.5345	2.06406e-06	4.53256e-05
CBSL	-1.10962	6.14846	22.4381	2.17026e-06	4.72935e-05
IGHV3-13	-1.10516	6.21134	22.4093	2.20301e-06	4.79407e-05
IGHV4-30-2	-1.06057	6.48353	22.2771	2.36003e-06	5.09688e-05
C2CD4B	-1.06804	6.18231	22.1692	2.49645e-06	5.362e-05
NCOA7-AS1	-1.32503	5.96647	21.7915	3.03949e-06	6.397e-05
LRRN3	-1.33704	5.94936	21.5876	3.38024e-06	7.00886e-05
CLIC6	-1.1426	6.1314	21.5314	3.48085e-06	7.1814e-05
SIGLEC14	-1.0379	6.19681	21.4178	3.69332e-06	7.57988e-05
ST6GAL2	-1.27124	6.00061	21.3864	3.75418e-06	7.68969e-05
IGHV3-49	-1.0037	6.51798	21.1908	4.15754e-06	8.41158e-05
EXPH5	-1.02131	6.2085	21.162	4.2204e-06	8.52226e-05
IGLV5-45	-1.09661	6.26152	21.0089	4.5716e-06	9.1432e-05
SYTL5	-1.08397	6.13756	20.7204	5.31473e-06	0.000104431
IGKV6-21	-1.18384	6.13589	20.5993	5.66156e-06	0.000110142
CD244	-1.08032	6.1354	20.4547	6.10587e-06	0.0001182
CHRM2	-1.23571	5.89051	20.4315	6.18043e-06	0.000119496
LINC02160	-1.27849	6.01547	20.4083	6.25585e-06	0.000120731
LRRC55	-1.31307	5.93652	20.3992	6.28559e-06	0.000121082
SVEP1	-1.05615	6.15637	20.3764	6.36086e-06	0.000122231
IGLV2-18	-1.06402	6.19491	19.9314	8.02693e-06	0.00015101
IL1B	-1.04258	6.1585	19.8725	8.27842e-06	0.000154906
CLDN10	-1.18951	6.18928	19.7393	8.87555e-06	0.000164802
ACAD11	-1.06611	6.13011	19.5918	9.58777e-06	0.000176253
CWH43	-1.29006	5.91974	19.5858	9.61799e-06	0.000176705
PLPP4	-1.16375	6.04699	19.5666	9.71526e-06	0.000178179
FPR2	-1.28164	5.93923	19.3356	1.09641e-05	0.000198759
AMHR2	-1.26754	5.90957	19.1678	1.19718e-05	0.000215658
CXCR1	-1.22193	5.98983	19.008	1.30172e-05	0.00023315
KLRF1	-1.10461	6.08099	18.8831	1.38982e-05	0.000247377
MT1HL1	-1.26008	5.91308	18.7494	1.49069e-05	0.000263092
IGKV3D-20	-1.02062	6.31666	18.6437	1.57565e-05	0.000276531
IGHV2-26	-1.04635	6.29668	18.6359	1.58211e-05	0.000277511
COL6A6	-1.20779	5.89766	18.1744	2.0157e-05	0.000343391
IGKV5-2	-1.13614	6.05777	18.127	2.06645e-05	0.000349947
DPF3	-1.08924	6.07223	17.8871	2.34404e-05	0.00039398
LRRC19	-1.18686	5.99052	17.7985	2.45578e-05	0.000409253
LILRA2	-1.12387	6.04126	17.7888	2.46832e-05	0.000410906
PLCXD3	-1.12532	6.03908	17.7436	2.52763e-05	0.000419002
WNT2	-1.16262	5.99404	17.1124	3.52306e-05	0.000561757
IGKV1-8	-1.02939	6.19438	16.9753	3.78698e-05	0.000600179
TEX26	-1.11216	5.88682	16.9678	3.80192e-05	0.000601835
SERTM2	-1.06382	6.24592	16.9434	3.85111e-05	0.000608192
IGKV6D-21	-1.15405	6.01365	16.9241	3.89049e-05	0.000613486
IGHV2-70	-1.00914	6.25415	16.673	4.44093e-05	0.000688179
IGHJ2	-1.07919	6.27272	16.6685	4.45137e-05	0.000689457
TMEM154	-1.05681	6.06771	16.4962	4.87489e-05	0.000748405
KBTBD11-AS1	-1.10634	6.02462	16.4512	4.99186e-05	0.000765613
IL6	-1.0478	6.07293	16.3863	5.16586e-05	0.000789598
KIF19	-1.18795	5.94045	16.2679	5.49885e-05	0.000831987
TMEM26	-1.15009	5.9757	16.0135	6.28924e-05	0.000938898
GJB3	-1.01497	6.08704	15.7707	7.15022e-05	0.00105197
UBTFL10	-1.16524	5.91671	15.6052	7.80378e-05	0.00113058
SLITRK6	-1.12498	5.90308	15.0235	0.000106179	0.00147888
DEFA3	-1.13339	5.91083	14.8447	0.000116734	0.00161016
COL25A1	-1.12867	5.91249	14.6456	0.000129738	0.00177007
HBA1	-1.06912	6.00903	14.6333	0.000130584	0.00177852
LINC01625	-1.03604	6.03726	14.6046	0.000132588	0.00180222
TCF21	-1.02936	6.04222	14.5698	0.000135063	0.00182606
SPIC	-1.07331	6.00162	14.5028	0.000139951	0.00188564
CXCR2	-1.11169	5.96411	14.4777	0.000141828	0.00190766
LRRC4	-1.04348	6.02406	14.3649	0.000150586	0.00201338
ST8SIA6	-1.10327	5.92606	13.6886	0.000215758	0.00273888
MIR514B	-1.09746	5.94084	13.5967	0.000226588	0.00285097
IL1RAPL2	-1.07456	5.96649	13.4613	0.000243529	0.00302771
KAZN	-1.00601	6.02729	13.3209	0.000262459	0.00321878
KBTBD11-OT1	-1.07268	5.94988	13.0461	0.000303924	0.00364708
EPHB1	-1.04235	5.98122	12.9468	0.000320473	0.00381793
RAB25	-1.03633	6.24123	12.5199	0.000402642	0.00465889
MAG	-1.0264	5.90123	12.3889	0.0004319	0.00495541
IGKV1D-13	-1.02319	6.15668	12.0325	0.00052281	0.00582385
PROK2	-1.01084	5.90235	11.9088	0.000558695	0.00615152
GLP2R	-1.02704	5.93691	11.6801	0.000631705	0.00682607
SPSB4	-1.00258	5.90451	11.574	0.000668793	0.00715782
